# Supplementary material for: Controllable assembly of sub-1 nm nanowires for the construction of aerogels
Source: Nat Commun. 2026 Mar 17;17:4053. doi: 10.1038/s41467-026-70713-8 (PMC13139467; doi:10.1038/s41467-026-70713-8)
Supplement: Supplementary file 7 — Source Data Fig.1 [file 41467_2026_70713_MOESM7_ESM.xlsx]

## Sheet: Sheet1
Fig.1f									Fig.1g										Fig.1h					Fig.1i			Fig.1j													Fig.1k
Binding Energy (E)		C1s	C1s Scan A	Backgnd.	Envelope	Residuals			Binding Energy (E)		O1s	O1s Scan A	O1s Scan B	Backgnd.	Envelope	Residuals			##Temp./°C	Mass/%	##Temp./°C	Mass/%		51	12664.2		0.007		0.006		0.0056		0.005		0.004		0.003			concentration	area
eV	Counts / s (Residuals × 2)	Counts / s (Residuals × 2)	Counts / s (Residuals × 2)	Counts / s (Residuals × 2)	Counts / s (Residuals × 2)	Counts / s (Residuals × 2)			eV	Counts / s (Residuals × 10)	Counts / s (Residuals × 10)	Counts / s (Residuals × 10)	Counts / s (Residuals × 10)	Counts / s (Residuals × 10)	Counts / s (Residuals × 10)	Counts / s (Residuals × 10)			30	99.9701	39.921	100		52	12759.3		Start of data points		Start of data points		Start of data points		Start of data points		Start of data points		Start of data points			0.1	39551900
298.6	21673.6	0	0	0	21673.6	0			545.6	34250.2	0	0	0	0	34250.2	0			30.1667	99.9614	42.421	100.015		53	78591.5		3.00538	0	3.00538	0	3.00538	0	3.00538	0	3.00538	0	3.00538	0		0.2	58472300
298.5	21726.5	0	0	0	21726.5	0			545.5	33908.4	0	0	0	0	33908.4	0			30.3333	99.9559	44.921	100.019		54.1	224941		3.01022	0	3.01022	0	3.01022	0	3.01022	0	3.01022	0	3.01022	0		0.3	101679000
298.4	21630.4	0	0	0	21630.4	0			545.4	33825.1	0	0	0	0	33825.1	0			30.5	99.9534	47.421	100.029		55.1	964768		3.01507	0	3.01507	0	3.01507	0	3.01507	0	3.01507	0	3.01507	0		0.35	138619000
298.3	21629	0	0	0	21629	0			545.3	33807.4	0	0	0	0	33807.4	0			30.6667	99.9594	49.921	100.024		56.1	320790		3.0199	0	3.0199	0	3.0199	0	3.0199	0	3.0199	0	3.0199	0		0.4	167830000
298.2	21344.4	0	0	0	21344.4	0			545.2	33864.9	0	0	0	0	33864.9	0			30.8333	99.9702	52.421	100.021		57.1	332587		3.02475	0	3.02475	0	3.02475	0	3.02475	0	3.02475	0	3.02475	0		0.45	205009000
298.1	21204.6	0	0	0	21204.6	0			545.1	33685.5	0	0	0	0	33685.5	0			31	99.9829	54.921	100.018		58.1	23912.7		3.0296	0	3.0296	0	3.0296	0	3.0296	0	3.0296	0	3.0296	0		0.5	230459000
298	21325	0	0	0	21325	0			545	33479.6	0	0	0	0	33479.6	0			31.1667	99.9952	57.421	100.012		59	42272.8		3.03443	165.392	3.03443	162.465	3.03443	0	3.03443	280.01	3.03443	0	3.03443	412.277		0.6	262988000
297.9	21254.9	0	0	0	21254.9	0			544.9	33362.1	0	0	0	0	33362.1	0			31.3333	100.023	59.921	100.005		60	143413		3.03928	378.722	3.03928	548.472	3.03928	170.678	3.03928	417.907	3.03928	572.991	3.03928	757.932		0.7	301786000
297.8	21183.7	0	0	0	21183.7	0			544.8	33344.6	0	0	0	0	33344.6	0			31.5	100.038	62.421	100		61	28402.7		3.04412	863.036	3.04412	1878.13	3.04413	1791.13	3.04412	1397.51	3.04412	1563.4	3.04413	2170.8		0.56209	244596000
297.7	21215.4	0	0	0	21215.4	0			544.7	33253.8	0	0	0	0	33253.8	0			31.6667	100.047	64.921	99.9999		62	4655.23		3.04897	3641.79	3.04897	4592.37	3.04897	4773.84	3.04897	5403.62	3.04897	4748.53	3.04897	4846.15
297.6	21342.7	0	0	0	21342.7	0			544.6	33536	0	0	0	0	33536	0			31.8333	100.054	67.421	99.9922		62.9	6804.55		3.05382	10137.3	3.05382	8980.83	3.05382	10628.2	3.05382	11921.2	3.05382	9685.91	3.05382	12039.2
297.5	20885.3	0	0	0	20885.3	0			544.5	33556.3	0	0	0	0	33556.3	0			32	100.05	69.921	99.988		64	2865.68		3.05865	20697.7	3.05865	20529.9	3.05865	21207	3.05865	23191.5	3.05865	21064.9	3.05865	25041.5
297.4	20453.6	0	0	0	20453.6	0			544.4	33595.2	0	0	0	0	33595.2	0			32.1667	100.05	72.421	99.9865		65	50607.6		3.0635	39110.7	3.0635	40673	3.0635	40032.1	3.0635	42409.7	3.0635	40554.3	3.0635	46806.8
297.3	20437.9	0	0	0	20437.9	0			544.3	33033	0	0	0	0	33033	0			32.3333	100.05	74.921	99.9758		66	41310.1		3.06835	72534.8	3.06835	77112.4	3.06835	73401.1	3.06835	75757	3.06835	66586.3	3.06835	79333.6
297.2	20391.5	0	0	0	20391.5	0			544.2	33075.2	0	0	0	0	33075.2	0			32.5	100.049	77.421	99.9725		67	591264		3.07318	127962	3.07318	128636	3.07318	126675	3.07318	123161	3.07318	109537	3.07318	130180
297.1	20316.2	0	0	0	20316.2	0			544.1	33087	0	0	0	0	33087	0			32.6667	100.044	79.921	99.9609		68.1	350106		3.07803	204442	3.07803	194375	3.07803	197728	3.07803	184420	3.07803	172162	3.07803	193513
297	20256.8	0	0	0	20256.8	0			544	33106.5	0	0	0	0	33106.5	0			32.8333	100.04	82.421	99.9558		69.1	912448		3.08287	283769	3.08287	274664	3.08287	285205	3.08287	272493	3.08287	256538	3.08287	280320
296.9	20255.3	0	0	0	20255.3	0			543.9	32854.4	0	0	0	0	32854.4	0			33	100.035	84.921	99.9507		70.1	397499		3.08772	396212	3.08772	382124	3.08772	398998	3.08772	385813	3.08772	359570	3.08772	378158
296.8	20061.5	0	0	0	20061.5	0			543.8	33208.8	0	0	0	0	33208.8	0			33.1667	100.03	87.421	99.9507		71	209264		3.09257	529278	3.09257	538442	3.09257	536399	3.09257	528546	3.09257	489925	3.09257	522435
296.7	19764.2	0	0	0	19764.2	0			543.7	32807.5	0	0	0	0	32807.5	0			33.3333	100.025	89.921	99.9315		72	19036.8		3.0974	684631	3.0974	700866	3.0974	691524	3.0974	689369	3.0974	659332	3.0974	689111
296.6	19745.6	0	0	0	19745.6	0			543.6	32960.3	0	0	0	0	32960.3	0			33.5	100.02	92.421	99.9213		73	290172		3.10225	852510	3.10225	859528	3.10225	836460	3.10225	868685	3.10225	844688	3.10225	891340
296.5	19895.2	0	0	0	19895.2	0			543.5	32911.2	0	0	0	0	32911.2	0			33.6667	100.015	94.921	99.916		74	25251.9		3.1071	1020573	3.1071	1040964	3.1071	996170	3.1071	1067162	3.1071	1053138	3.1071	1076957
296.4	19748.6	0	0	0	19748.6	0			543.4	32688.1	0	0	0	0	32688.1	0			33.8333	100.01	97.421	99.9141		75	15146.1		3.11193	1175539	3.11193	1201217	3.11193	1139294	3.11193	1237431	3.11193	1247757	3.11193	1294066
296.3	19609.7	0	0	0	19609.7	0			543.3	32670.4	0	0	0	0	32670.4	0			34	100.006	99.921	99.9083		75.9	3798.9		3.11678	1295978	3.11678	1348350	3.11678	1273184	3.11678	1382742	3.11678	1392477	3.11678	1472251
296.2	19846.4	0	0	0	19846.4	0			543.2	32759.7	0	0	0	0	32759.7	0			34.1667	100.002	102.421	99.9011		77	102053		3.12163	1389085	3.12163	1460074	3.12163	1392630	3.12163	1489713	3.12162	1535629	3.12163	1621662
296.1	19637	0	0	0	19637	0			543.1	32823	0	0	0	0	32823	0			34.3333	99.9974	104.921	99.8938		78	29340.6		3.12647	1464468	3.12647	1500427	3.12647	1602444	3.12647	1572958	3.12647	1646388	3.12647	1726792
296	19209.9	0	0	0	19209.9	0			543	32776.1	0	0	0	0	32776.1	0			34.5	99.9931	107.421	99.8821		79	226629		3.13132	1498721	3.13132	1556816	3.13132	2048546	3.13132	1634402	3.13132	1727204	3.13132	1824093
295.9	19327.9	0	0	0	19327.9	0			542.9	32624.2	0	0	0	0	32624.2	0			34.6667	99.9902	109.921	99.873		80	99129.5		3.13615	1553509	3.13615	1621976	3.13615	2824158	3.13615	1695874	3.13615	1816618	3.13615	1898763
295.8	19167.6	0	0	0	19167.6	0			542.8	32871.9	0	0	0	0	32871.9	0			34.8333	99.9872	112.421	99.8688		81	606676		3.141	1630606	3.141	1692755	3.141	3988322	3.141	1746275	3.141	1901879	3.141	1978033
295.7	18747.2	0	0	0	18747.2	0			542.7	32458.4	0	0	0	0	32458.4	0			35	99.9846	114.921	99.8677		82	459773		3.14585	1706452	3.14585	1747037	3.14585	5314812	3.14585	1822513	3.14585	1941223	3.14585	2024378
295.6	18615.9	0	0	0	18615.9	0			542.6	31964.1	0	0	0	0	31964.1	-4.54747e-12			35.1667	99.9824	117.421	99.8548		83	879924		3.15068	1756421	3.15068	1788530	3.15068	6359803	3.15068	1881215	3.15068	1991484	3.15068	2094178
295.5	18421.5	0	0	0	18421.5	0			542.5	32358.1	0	0	0	0	32358.1	-9.09495e-12			35.3333	99.9821	119.921	99.8432		84	529590		3.15553	1785484	3.15553	1811326	3.15553	6756657	3.15553	1903502	3.15553	1986130	3.15553	2114614
295.4	18575.1	0	0	0	18575.1	0			542.4	32340.4	0	0	0	0	32340.4	-1.36424e-11			35.5	99.9816	122.421	99.8357		85	157143		3.16038	1780070	3.16038	1816234	3.16038	6387078	3.16038	1917495	3.16038	1990162	3.16038	2127292
295.3	18512.4	0	0	0	18512.4	0			542.3	31940.8	0	0	0	0	31940.8	-2.72848e-11			35.6667	99.9811	124.921	99.8281		86	20777.1		3.16522	1776487	3.16522	1833602	3.16522	5587346	3.16522	1882657	3.16522	1961992	3.16522	2104661
295.2	18275.2	0	0	0	18275.2	0			542.2	32143.1	0	0	0	0	32143.1	-5.91172e-11			35.8333	99.9805	127.421	99.8022		87	109299		3.17007	1762940	3.17007	1811783	3.17007	4657155	3.17007	1879177	3.17007	1951615	3.17007	2056147
295.1	18093.6	0	0	0	18093.6	0			542.1	32204.5	0	0	0	0	32204.5	-1.13687e-10			36	99.9812	129.921	99.7537		88	15715.7		3.17492	1730196	3.17492	1785931	3.17492	3808849	3.17492	1866284	3.17492	1907975	3.17492	1995071
295	18345.8	0	0	0	18345.8	0			542	32210.8	0	0	0	0	32210.8	-2.22826e-10			36.1667	99.9809	132.421	99.7336		88.9	11135.4		3.17975	1727190	3.17975	1745587	3.17975	3175678	3.17975	1862580	3.17975	1865520	3.17977	1941404
294.9	18043.8	0	0	0	18043.8	0			541.9	32141.8	0	0	0	0	32141.8	-4.3201e-10			36.3333	99.9801	134.921	99.7305		89.9	3405.83		3.1846	1703393	3.1846	1713882	3.1846	2720462	3.1846	1826577	3.1846	1836686	3.1846	1916815
294.8	17873.9	0	0	0	17873.9	0			541.8	32410.6	0	0	0	0	32410.6	-8.32188e-10			36.5	99.9787	137.421	99.7001		91	85822.1		3.18945	1679895	3.18945	1703528	3.18945	2379062	3.18945	1799830	3.18945	1821596	3.18945	1925215
294.7	17669.2	0	0	0	17669.2	0			541.7	32629.3	0	0	0	0	32629.3	-1.59616e-09			36.6667	99.9757	139.921	99.6866		92	22670.7		3.19428	1652461	3.19428	1674314	3.19428	2154865	3.19428	1778356	3.19428	1811638	3.1943	1905036
294.6	17965.6	0	0	0	17965.6	0			541.6	32210.6	0	0	0	0	32210.6	-3.03771e-09			36.8333	99.9735	142.421	99.6664		93	105250		3.19913	1643370	3.19913	1676939	3.19913	2003585	3.19913	1746944	3.19913	1811460	3.19913	1911540
294.5	17945.2	0	0	0	17945.2	0			541.5	32003	0	0	0	0	32003	-5.72982e-09			37	99.9719	144.921	99.6492		94	107885		3.20398	1639225	3.20398	1667513	3.20398	1874264	3.20398	1731892	3.20398	1800543	3.20398	1924074
294.4	17715.9	0	0	0	17715.9	0			541.4	31887.6	0	0	0	0	31887.6	-1.07366e-08			37.1667	99.9705	147.421	99.6245		95	435423		3.20882	1623346	3.20882	1681250	3.20882	1805121	3.20882	1737832	3.20882	1781481	3.20882	1919415
294.3	17443.8	0	0	0	17443.8	0			541.3	32049.1	0	0	0	0	32049.1	-1.9968e-08			37.3333	99.9702	149.921	99.6063		96	609142		3.21367	1587999	3.21367	1678519	3.21367	1740505	3.21367	1755287	3.21367	1772941	3.21367	1900131
294.2	17455.4	0	0	0	17455.4	-3.63798e-12			541.2	32182	0	0	0	0	32182	-3.68618e-08			37.5	99.9714	152.421	99.5824		97	806033		3.21852	1582454	3.21852	1664430	3.21852	1707127	3.21852	1764421	3.21852	1770814	3.21852	1898088
294.1	17309.2	0	0	0	17309.2	-7.27596e-12			541.1	32114.6	0	0	0	0	32114.6	-6.75527e-08			37.6667	99.9729	154.921	99.5558		98	504143		3.22335	1617282	3.22335	1668615	3.22335	1700206	3.22335	1768551	3.22335	1774965	3.22335	1904359
294	17030.4	0	0	0	17030.4	-1.45519e-11			541	31884	0	0	0	0	31884	-1.22895e-07			37.8333	99.9743	157.421	99.5305		99	103619		3.2282	1644150	3.2282	1683246	3.2282	1693949	3.2282	1768575	3.2282	1781184	3.2282	1932357
293.9	16823.5	0	0	0	16823.5	-3.63798e-11			540.9	31905	0	0	0	0	31905	-2.21944e-07			38	99.9786	159.921	99.4907		100	71219.9		3.23305	1666455	3.23305	1689391	3.23305	1683160	3.23305	1753320	3.23305	1808637	3.23305	1962318
293.8	16788.8	0	0	0	16788.8	-7.63976e-11			540.8	31994.3	0	0	0	0	31994.3	-3.97913e-07			38.1667	99.9805	162.421	99.4558		101	122409		3.23788	1688452	3.23788	1702477	3.23788	1682939	3.23788	1743121	3.23788	1848296	3.23788	1984375
293.7	16863.5	0	0	0	16863.5	-1.67347e-10			540.7	32007	0	0	0	0	32007	-7.08205e-07			38.3333	99.9815	164.921	99.4163		102	20744.5		3.24273	1725727	3.24273	1739540	3.24273	1705844	3.24273	1772597	3.24273	1919495	3.24273	1997249
293.6	17095.3	0	0	0	17095.3	-3.63798e-10			540.6	31842.9	0	0	0	0	31842.9	-1.25129e-06			38.5	99.9824	167.421	99.3752		103	21359.6		3.24758	1763159	3.24758	1756670	3.24758	1742893	3.24758	1830531	3.24758	1962198	3.24758	2014590
293.5	17021	0	0	0	17021	-7.82165e-10			540.5	31834	0	0	0	0	31834	-2.19479e-06			38.6667	99.9817	169.921	99.3305		103.9	9992.94		3.25242	1790751	3.25242	1809642	3.25242	1751612	3.25242	1846509	3.25242	1979798	3.25242	2047418
293.4	16536.4	0	0	0	16536.4	-1.65892e-09			540.4	31934.7	0	0	0	0	31934.7	-3.82177e-06			38.8333	99.9818	172.421	99.2823		105	63794.7		3.25727	1813870	3.25727	1836136	3.25727	1737013	3.25727	1858745	3.25727	1974385	3.25727	2065372
293.3	16332.2	0	0	0	16332.2	-3.49246e-09			540.3	31562.3	0	0	0	0	31562.3	-6.60656e-06			39	99.9819	174.921	99.2304		106	22143.6		3.26212	1836995	3.26212	1826395	3.26212	1766515	3.26212	1864999	3.26212	1991461	3.26212	2082579
293.2	16335.2	0	0	0	16335.2	-7.2796e-09			540.2	31497.7	0	0	0	0	31497.7	-1.13378e-05			39.1667	99.9821	177.421	99.1774		107	80266.7		3.26695	1813990	3.26695	1833473	3.26695	1800556	3.26695	1889787	3.26695	1963588	3.26695	2076554
293.1	16427.5	0	0	0	16427.5	-1.50249e-08			540.1	31628.6	0	0	0	0	31628.6	-1.93164e-05			39.3333	99.9828	179.921	99.1187		108	83449.2		3.2718	1830864	3.2718	1828179	3.2718	1809419	3.2718	1910829	3.2718	1905169	3.2718	2078344
293	16151.6	0	0	0	16151.6	-3.07155e-08			540	31736.4	0	0	0	0	31736.4	-3.26719e-05			39.5	99.9831	182.421	99.0532		109	262871		3.27665	1823274	3.27665	1806428	3.27665	1811631	3.27665	1910094	3.27665	1850209	3.27665	2096208
292.9	16126.8	0	0	0	16126.8	-6.21967e-08			539.9	31352.8	0	0	0	0	31352.8	-5.48623e-05			39.6667	99.9831	184.921	98.9808		110	335098		3.28148	1810578	3.28148	1784185	3.28148	1807533	3.28148	1887306	3.28148	1843280	3.28148	2083898
292.8	16223	0	0	0	16223	-1.24744e-07			539.8	31178.4	0	0	0	0	31178.4	-9.14595e-05			39.8333	99.983	187.421	98.8986		111	412999		3.28633	1787571	3.28633	1783871	3.28633	1794035	3.28633	1826510	3.28633	1825161	3.28633	2017540
292.7	15975.2	0	0	0	15975.2	-2.47817e-07			539.7	31110.2	0	0	0	0	31110.2	-0.000151371			40	99.9825	189.921	98.8106		112	177583		3.29118	1763401	3.29118	1791527	3.29118	1747072	3.29118	1802642	3.29118	1807482	3.29118	1956514
292.6	15993	0	0	0	15993	-4.87646e-07			539.6	31162.5	0	0	0	0	31162.5	-0.000248725			40.1667	99.9822	192.421	98.7246		113	76817.4		3.29602	1757502	3.29602	1758479	3.29602	1750852	3.29602	1794185	3.29602	1812563	3.29602	1936960
292.5	15966.9	0	0	0	15966.9	-9.50473e-07			539.5	31087.4	0	0	0	0	31087.4	-0.000405753			40.3333	99.9821	194.921	98.6274		114	148175		3.30087	1779720	3.30087	1742423	3.30087	1740775	3.30087	1788166	3.30087	1830779	3.30087	1926648
292.4	15684	0	0	0	15684	-1.83503e-06			539.4	30943.9	0	0	0	0	30943.9	-0.000657163			40.5	99.982	197.421	98.5293		115	93514.7		3.3057	1767372	3.30572	1743280	3.30572	1751954	3.3057	1768462	3.30572	1858171	3.30572	1937406
292.3	15360.3	0	0	0	15360.3	-3.50927e-06			539.3	30508	0	0	0	0	30508	-0.00105672			40.6667	99.9814	199.921	98.4225		116	23460		3.31055	1791582	3.31055	1779261	3.31055	1784488	3.31055	1774618	3.31055	1861725	3.31055	1932307
292.2	15416.2	0	0	0	15416.2	-6.64763e-06			539.2	30746.7	0	0	0	0	30746.7	-0.00168702			40.8333	99.9814	202.421	98.3173		117	17758.1		3.3154	1816278	3.3154	1835028	3.3154	1807905	3.3154	1790045	3.3154	1887667	3.3154	1933944
292.1	15722.5	0	0	0	15722.5	-1.24737e-05			539.1	30784.8	0	0	0	0	30784.9	-0.00267402			41	99.9811	204.921	98.184		118	12097.9		3.32023	1858039	3.32023	1861209	3.32023	1844978	3.32023	1832359	3.32025	1898220	3.32025	1948531
292	15757.4	0	0	0	15757.4	-2.31852e-05			539	30607.3	0	0	0	0	30607.3	-0.00420817			41.1667	99.9804	207.421	98.0695		119	96009.1		3.32508	1897481	3.32508	1885121	3.32508	1883558	3.32508	1861873	3.32508	1923350	3.32508	1965595
291.9	15749.3	0	0	0	15749.3	-4.26889e-05			538.9	30796	0	0	0	0	30796	-0.00657523			41.3333	99.9805	209.921	97.9435		120	34977.7		3.32993	1935672	3.32993	1902252	3.32993	1908084	3.32993	1874780	3.32993	1939486	3.32993	1973581
291.8	15965.7	0	0	0	15965.7	-7.78595e-05			538.8	30562.2	0	0	0	0	30562.2	-0.0102005			41.5	99.9806	212.421	97.8218		121	113522		3.33477	1947508	3.33477	1922383	3.33477	1909261	3.33477	1876626	3.33478	1913977	3.33478	1987192
291.7	15891.8	0	0	0	15891.8	-0.000140672			538.7	30643.2	0	0	0	0	30643.2	-0.015712			41.6667	99.9811	214.921	97.6841		122	64274.5		3.33962	1947216	3.33962	1930325	3.33962	1911825	3.33962	1881662	3.33962	1880332	3.33962	1990260
291.6	15829.3	0	0	0	15829.3	-0.000251771			538.6	30603	0	0	0	0	30603	-0.0240292			41.8333	99.982	217.421	97.5509		123	242025		3.34447	1941357	3.34447	1935388	3.34447	1922216	3.34447	1875838	3.34447	1842610	3.34447	1992351
291.5	15975	0	0	0	15975	-0.00044639			538.5	30545.7	0	0	0	0	30545.8	-0.0364885			42	99.9829	219.921	97.4082		124	195629		3.3493	1906306	3.3493	1918376	3.3493	1919237	3.3493	1854461	3.3493	1815236	3.34932	1966278
291.4	15593.1	0	0	0	15593.1	-0.000784036			538.4	30644.4	0	0	0	0	30644.4	-0.055015			42.1667	99.985	222.421	97.2582		125	200036		3.35415	1892192	3.35415	1901056	3.35415	1896178	3.35415	1853263	3.35415	1777635	3.35415	1934051
291.3	15460.4	0	0	0	15460.4	-0.0013642			538.3	30535.7	0	0	0	0	30535.8	-0.082361			42.3333	99.9864	224.921	97.1064		126	88426.9		3.359	1836636	3.359	1872522	3.359	1853299	3.359	1848522	3.359	1717363	3.359	1909271
291.2	15403	0	0	0	15403	-0.00235149			538.2	30568.7	0	0	0	0	30568.8	-0.122428			42.5	99.9876	227.421	96.9379		127	134353		3.36383	1816417	3.36383	1821304	3.36383	1799898	3.36383	1846228	3.36383	1649896	3.36385	1854941
291.1	15472.6	0	0	0	15472.6	-0.0040155			538.1	30802.7	0	0	0	0	30802.9	-0.180701			42.6667	99.989	229.921	96.7652		128	32790.2		3.36868	1787330	3.36868	1787930	3.36868	1776764	3.36868	1825600	3.36868	1626540	3.36868	1789242
291	15614.5	0	0	0	15614.5	-0.00679316			538	30513.1	0	0	0	0	30513.4	-0.264831			42.8333	99.9905	232.421	96.5809		129	79421.2		3.37353	1806101	3.37353	1749426	3.37353	1753565	3.37353	1759580	3.37353	1625410	3.37353	1759067
290.9	15357.1	0	0	0	15357.1	-0.0113854			537.9	30423.7	0	0	0	0	30424.1	-0.385397			43	99.9914	234.921	96.4145		130	15995.8		3.37837	1790505	3.37837	1720866	3.37837	1779317	3.37837	1724103	3.37837	1619924	3.37838	1716057
290.8	15414	0	0	0	15414	-0.0189047			537.8	30499.9	0	0	0	0	30500.5	-0.556906			43.1667	99.9916	237.421	96.2618		131	13972.6		3.38322	1752637	3.38322	1714972	3.38322	1764802	3.38322	1689440	3.38322	1595130	3.38322	1670489
290.7	15367.9	0	0	0	15367.9	-0.031099			537.7	30547.4	0	0	0	0	30548.2	-0.799088			43.3333	99.9912	239.921	96.1208		131.9	11440.2		3.38807	1743042	3.38807	1718070	3.38807	1741435	3.38807	1680807	3.38807	1575053	3.38807	1652687
290.6	15492.7	0	0	0	15492.8	-0.0506856			537.6	30542.4	0	0	0	0	30543.6	-1.13854			43.5	99.9897	242.421	95.9869		133	129860		3.3929	1756198	3.3929	1721131	3.3929	1720941	3.3929	1679946	3.3929	1568100	3.39292	1633391
290.5	15731.6	0	0	0	15731.7	-0.0818444			537.5	30397	0	0	0	0	30398.6	-1.61083			43.6667	99.9883	244.921	95.879		134	89419.9		3.39775	1743915	3.39775	1720687	3.39775	1696070	3.39775	1665145	3.39775	1563268	3.39775	1617077
290.4	15744.3	0	0	0	15744.4	-0.130938			537.4	30350.1	0	0	0	0	30352.4	-2.26308			43.8333	99.987	247.421	95.7676		135	155242		3.4026	1707954	3.4026	1722838	3.4026	1702045	3.4026	1647663	3.4026	1575540	3.4026	1609525
290.3	15841.2	0	0	0	15841.4	-0.20755			537.3	30396.3	0	0	0	0	30399.5	-3.15719			44	99.9855	249.921	95.6511		136	63565.9		3.40743	1719471	3.40743	1715922	3.40743	1693522	3.40743	1679865	3.40743	1575121	3.40745	1623358
290.2	15300.6	0	0	0	15301	-0.325961			537.2	30395.8	0	0	0	0	30400.2	-4.37376			44.1667	99.9843	252.421	95.5285		137	174048		3.41228	1702599	3.41228	1707052	3.41228	1675421	3.41228	1705736	3.41228	1579538	3.41228	1613755
290.1	15401.4	0	0	0	15401.9	-0.507224			537.1	30197.2	30409.2	30415.2	30409.2	30409.2	30415.2	-217.968			44.3333	99.9843	254.921	95.3928		138	145205		3.41713	1702394	3.41713	1722005	3.41713	1664777	3.41713	1706294	3.41713	1589551	3.41713	1579861
290	15870.5	15872.2	15873	15872.2	15873	-2.44925			537	30528.8	30403.8	30412	30403.8	30403.8	30412	116.718			44.5	99.9846	257.421	95.252		139	100596		3.42197	1692844	3.42197	1725805	3.42197	1668175	3.42197	1713658	3.42197	1588449	3.42198	1569522
289.9	16168.4	15871.4	15872.6	15871.4	15872.6	295.764			536.9	30527.8	30389.9	30401	30389.9	30389.9	30401	126.831			44.6667	99.9847	259.921	95.108		140	44411.8		3.42682	1697130	3.42682	1717294	3.42682	1674357	3.42682	1688091	3.42682	1625788	3.42682	1576927
289.8	16619.9	15870.5	15872.3	15870.5	15872.3	747.609			536.8	30455.5	30389.1	30404.1	30389.1	30389.1	30404.1	51.3195			44.8333	99.9864	262.421	94.9503		141	35972.8		3.43167	1712920	3.43167	1711119	3.43167	1672878	3.43167	1716991	3.43167	1662546	3.43167	1570212
289.7	16903.9	15869.3	15872.1	15869.3	15872.1	1031.8			536.7	30240	30377.8	30397.9	30377.8	30377.8	30397.9	-157.959			45	99.9871	264.921	94.7863		141.9	11384.8		3.4365	1687873	3.4365	1735312	3.4365	1670692	3.4365	1726489	3.4365	1685588	3.43652	1566412
289.6	16937.1	15867.8	15871.8	15867.8	15871.8	1065.29			536.6	30463.7	30358.9	30385.6	30358.9	30358.9	30385.6	78.1557			45.1667	99.9872	267.421	94.6308		142.9	30536.7		3.44135	1711305	3.44135	1731973	3.44135	1658235	3.44135	1747874	3.44135	1731050	3.44135	1579100
289.5	17489.6	15865.8	15871.7	15865.8	15871.7	1617.9			536.5	30671.8	30335.5	30370.7	30335.5	30335.5	30370.7	301.143			45.3333	99.9869	269.921	94.465		143.9	10849.2		3.4462	1771983	3.4462	1796870	3.4462	1656727	3.4462	1792721	3.4462	1889870	3.4462	1645863
289.4	17949.1	15863.3	15872	15863.3	15872	2077.08			536.4	30554.3	30319	30365.1	30319	30319	30365.1	189.162			45.5	99.9851	272.421	94.2812		144.9	10091.3		3.45103	1900510	3.45103	1905491	3.45103	1741780	3.45103	1922337	3.45103	2320341	3.45105	1799401
289.3	18184.6	15860.3	15872.8	15860.3	15872.8	2311.8			536.3	30164.2	30304	30363.9	30303.9	30303.9	30363.9	-199.644			45.6667	99.9837	274.921	94.1002		145.9	11480		3.45588	2162864	3.45588	2194189	3.45588	1943430	3.45588	2187184	3.45588	3114329	3.45588	2121078
289.2	19151.4	15856.4	15874.3	15856.4	15874.3	3277.09			536.2	30126.3	30294.6	30371.9	30294.6	30294.6	30372	-245.685			45.8333	99.9826	277.421	93.9057		147	90087.7		3.46073	2739278	3.46073	2794415	3.46073	2360011	3.46073	2737063	3.46073	4254349	3.46073	2746049
289.1	20160.4	15851.8	15877.3	15851.8	15877.3	4283.16			536.1	30244.9	30293.7	30392.8	30293.6	30293.6	30392.9	-148.004			46	99.9819	279.921	93.717		148	75461.6		3.46557	3660969	3.46557	3753382	3.46557	3010786	3.46557	3613649	3.46557	5635905	3.46558	3679205
289	20087.6	15846.5	15882.4	15846.5	15882.4	4205.24			536	30409.1	30293.7	30419.8	30293.6	30293.6	30420	-10.8962			46.1667	99.9822	282.421	93.5115		149	74692.4		3.47042	4786980	3.47042	4900545	3.47042	3858290	3.47042	4713273	3.47042	7001065	3.47042	4823407
288.9	20351.1	15840.4	15890.4	15840.4	15890.4	4460.7			535.9	30523.4	30293.9	30453.1	30293.6	30293.6	30453.4	70.0505			46.3333	99.983	284.921	93.3008		150	43949.9		3.47525	5839916	3.47527	5943823	3.47527	4607121	3.47525	5807671	3.47527	7869682	3.47527	5919496
288.8	21373.6	15833.6	15902.7	15833.6	15902.7	5470.94			535.8	30487.6	30294	30493.6	30293.6	30293.6	30494.1	-6.45258			46.5	99.9837	287.421	93.1062		151	142080		3.4801	6555231	3.4801	6620510	3.4801	5151344	3.4801	6572117	3.4801	8034196	3.48012	6633190
288.7	21777.3	15826.4	15920.9	15826.4	15920.9	5856.43			535.7	30597	30294.3	30542.7	30293.5	30293.5	30543.4	53.5348			46.6667	99.9845	289.921	92.8871		152	104257		3.48495	6769511	3.48495	6837181	3.48495	5306067	3.48495	6859826	3.48495	7530603	3.48495	6828298
288.6	21805.8	15818.8	15946.9	15818.8	15946.9	5858.87			535.6	30404.1	30294.8	30601.4	30293.5	30293.5	30602.7	-198.566			46.8333	99.988	292.421	92.6864		153	61510.6		3.48978	6465151	3.48978	6526537	3.48978	5040561	3.48978	6620219	3.4898	6594904	3.4898	6484648
288.5	21547.5	15810.7	15982.9	15810.7	15982.9	5564.58			535.5	30562.4	30295.5	30671.2	30293.5	30293.5	30673.1	-110.775			47	99.9898	294.921	92.4679		154	26968.8		3.49463	5825168	3.49463	5860737	3.49463	4491024	3.49463	6029357	3.49463	5419132	3.49463	5826801
288.4	21928.2	15802.5	16031.8	15802.5	16031.8	5896.42			535.4	30922.8	30296.6	30753.2	30293.5	30293.5	30756.3	166.494			47.1667	99.991	297.421	92.273		155	30021.3		3.49948	4999255	3.49948	4992703	3.49948	3878448	3.49948	5248279	3.49948	4291532	3.49948	5033663
288.3	21799.9	15794.4	16096.7	15794.4	16096.8	5703.09			535.3	30843.8	30298.3	30848.7	30293.4	30293.4	30853.5	-9.69992			47.3333	99.992	299.921	92.0685		156.1	10267.4		3.50432	4138373	3.50432	4150599	3.50432	3308620	3.50432	4406620	3.50433	3357444	3.50433	4220210
288.2	21517	15786.4	16181.4	15786.3	16181.5	5335.56			535.2	30918.9	30300.9	30958.7	30293.4	30293.4	30966.2	-47.3372			47.5	99.9922	302.421	91.8725		157	24302.6		3.50917	3384178	3.50917	3398834	3.50917	2751094	3.50917	3663914	3.50917	2669206	3.50917	3477173
288.1	21379.2	15778.6	16289.7	15778.4	16289.9	5089.28			535.1	31343.1	30304.9	31084	30293.3	30293.3	31095.5	247.595			47.6667	99.9925	304.921	91.6682		157.9	8310.45		3.51402	2781598	3.51402	2800437	3.51402	2301343	3.51402	3087604	3.51402	2260475	3.51402	2865384
288	20994	15771.4	16426.3	15770.9	16426.7	4567.28			535	31583.6	30310.8	31225.2	30293.3	30293.3	31242.7	340.864			47.8333	99.9922	307.421	91.4775		159	8401.89		3.51885	2316082	3.51885	2357448	3.51885	1988451	3.51885	2616919	3.51885	2091044	3.51887	2403594
287.9	20359	15764.7	16595.7	15763.9	16596.5	3762.52			534.9	31344.4	30319.6	31382.2	30293.2	30293.2	31408.6	-64.2498			48	99.9915	309.921	91.2887		160	4747.07		3.5237	2040900	3.5237	2114607	3.5237	1783556	3.5237	2314528	3.5237	2210682	3.5237	2152478
287.8	20186.6	15758.9	16802.7	15757.3	16804.4	3382.24			534.8	31238.2	30332.5	31554.6	30293.1	30293.1	31594	-355.741			48.1667	99.9905	312.421	91.1001		161	59065.6		3.52855	2013953	3.52855	2077185	3.52855	1793447	3.52855	2216626	3.52855	2694478	3.52855	2134856
287.7	19733.3	15754.4	17051.8	15751.1	17055.1	2678.2			534.7	31619.4	30351.2	31741.1	30293	30293	31799.2	-179.803			48.3333	99.99	314.921	90.9305		162	29244.7		3.53338	2262710	3.53338	2284376	3.53338	1983496	3.53338	2408069	3.53338	3524093	3.5334	2403352
287.6	19612.2	15751.7	17346.9	15745.3	17353.3	2258.88			534.6	31667.3	30378	31939.7	30293	30293	32024.8	-357.448			48.5	99.9898	317.421	90.7611		162.9	51263.1		3.53823	2796961	3.53823	2814027	3.53823	2376634	3.53823	2907329	3.53823	4677095	3.53823	2903130
287.5	19698.7	15751.7	17691	15739.6	17703.2	1995.52			534.5	31890.2	30416	32147.7	30292.8	30292.8	32270.8	-380.658			48.6667	99.9895	319.921	90.5746		164	30768.8		3.54308	3608948	3.54308	3598877	3.54308	2976308	3.54308	3650793	3.54308	5902130	3.54308	3673370
287.4	19904.4	15756.5	18085.9	15733.9	18108.5	1795.94			534.4	32532.7	30469.4	32361.2	30292.7	30292.7	32537.8	-5.08265			48.8333	99.9895	322.421	90.359		165	97548.9		3.54792	4527493	3.54792	4485653	3.54792	3687531	3.54792	4474067	3.54792	6844995	3.54793	4482318
287.3	19901.4	15769.2	18531.4	15728.2	18572.5	1328.92			534.3	32534.9	30543.5	32575.7	30292.6	30292.6	32826.6	-291.622			49	99.9893	324.921	90.1606		166	71889.7		3.55277	5329925	3.55277	5251298	3.55277	4288737	3.55277	5185464	3.55277	7213035	3.55277	5173570
287.2	20132.4	15795.4	19024.9	15722.2	19098.1	1034.37			534.2	32867	30645.3	32785.8	30292.4	30292.4	33138.7	-271.711			49.1667	99.9891	327.421	89.9844		167	38505.3		3.55762	5791359	3.55762	5738518	3.55762	4690646	3.55762	5616814	3.55762	7030242	3.55762	5562821
287.1	20504	15843.8	19560.7	15715.8	19688.7	815.311			534.1	33004.2	30783.7	32985.7	30292.2	30292.2	33477.1	-472.961			49.3333	99.9888	329.921	89.7893		168	17892.1		3.56245	5833501	3.56245	5862006	3.56245	4866339	3.56245	5755563	3.56245	6363048	3.56247	5698709
287	21246.5	15928.7	20129.8	15708.9	20349.6	896.928			534	33282.9	30969.9	33169	30292	30292	33846.8	-563.898			49.5	99.9886	332.421	89.6007		169	28573.6		3.5673	5536822	3.5673	5608706	3.5673	4781786	3.5673	5648763	3.5673	5394090	3.5673	5605870
286.9	21662.9	16071.3	20719.7	15701.3	21089.7	573.219			533.9	33799.6	31217.5	33329.5	30291.8	30291.8	34255.2	-455.614			49.6667	99.9885	334.921	89.3898		170.1	10679.5		3.57215	4902397	3.57215	5097656	3.57215	4467397	3.57215	5307246	3.57215	4374406	3.57215	5349691
286.8	22503.4	16303.8	21313.9	15692.9	21924.8	578.583			533.8	34157	31543.4	33461.4	30291.6	30291.6	34713.2	-556.164			49.8333	99.9883	337.421	89.1836		171	19199.2		3.57698	4204862	3.57698	4426015	3.57698	3914082	3.57698	4768571	3.57698	3518348	3.577	4926949
286.7	23143.4	16672.9	21893	15683.5	22882.4	260.979			533.7	34675.2	31967.3	33559.5	30291.3	30291.3	35235.5	-560.307			50	99.9879	339.921	88.9616		171.9	11327.8		3.58183	3526425	3.58183	3754272	3.58183	3358401	3.58183	4142514	3.58183	2907840	3.58183	4400130
286.6	24230.8	17244.4	22435.1	15672.9	24006.5	224.307			533.6	35519.1	32512.5	33619.9	30290.9	30290.9	35841.5	-322.396			50.1667	99.9863	342.421	88.723		172.8	6381.08		3.58668	2918638	3.58668	3135409	3.58668	2835233	3.58668	3522086	3.58668	2494309	3.58668	3791341
286.5	25692	18108.7	22916.7	15660.8	25364.6	327.471			533.5	36555.2	33205.7	33640	30290.6	30290.6	36555.2	-0.0049836			50.3333	99.9846	344.921	88.4838		174	3490.66		3.59152	2430613	3.59152	2625196	3.59152	2390767	3.59152	2997988	3.59152	2247138	3.59153	3227361
286.4	27255.7	19385.8	23315.3	15646.9	27054.2	201.512			533.4	37084.5	34076.6	33619.1	30290.1	30290.1	37405.5	-321.013			50.5	99.9834	347.421	88.2056		175	37845.8		3.59637	2090145	3.59637	2238723	3.59637	2037390	3.59637	2592809	3.59637	2149630	3.59637	2799213
286.3	29317.2	21229.6	23610.1	15630.7	29209.1	108.091			533.3	38018.1	35157.1	33557.9	30289.7	30289.6	38425.3	-407.27			50.6667	99.9828	349.921	87.8955		175.9	50315.6		3.60122	1886799	3.60122	2014605	3.60122	1836748	3.60122	2287669	3.60122	2156626	3.60122	2521690
286.2	31929.7	23829.8	23784.3	15611.4	32002.7	-73.0863			533.2	39469.3	36480.8	33458.9	30289.1	30289.1	39650.6	-181.303			50.8333	99.9824	352.421	87.592		176.9	179384		3.60605	1802932	3.60605	1950119	3.60605	1728131	3.60605	2127039	3.60605	2266593	3.60607	2374845
286.1	35647.7	27409.1	23826.9	15588.3	35647.7	0			533.1	41072.5	38080.8	33326.1	30288.4	30288.4	41118.6	-46.0805			51	99.9833	354.921	87.3119		177.9	45441.9		3.6109	1852825	3.6109	1975652	3.6109	1731991	3.6109	2110762	3.6109	2476683	3.6109	2383163
286	39966.7	32213.9	23733	15560.1	40386.8	-420.131			533	42971.6	39988	33164.5	30287.7	30287.6	42865.1	106.549			51.1667	99.9855	357.421	87.0501		179	86802.5		3.61575	1979646	3.61575	2110255	3.61575	1841811	3.61575	2203345	3.61575	2748390	3.61575	2495676
285.9	46347.4	38495.6	23504.9	15525.5	46475	-127.567			532.9	45054	42227.9	32980.1	30286.8	30286.7	44921.5	132.522			51.3333	99.9882	359.921	86.7999		180	74822.7		3.62058	2191934	3.62058	2287363	3.62058	2025436	3.62058	2382530	3.62058	3058015	3.6206	2689037
285.8	53072.8	46479.3	23151.3	15482.9	54147.7	-1074.91			532.8	47630.8	44817.3	32779	30285.8	30285.6	47310.8	319.935			51.5	99.9936	362.421	86.5646		181	38571.6		3.62543	2429286	3.62543	2495286	3.62543	2190321	3.62543	2608473	3.62543	3301377	3.62543	2867655
285.7	62210.2	56319.5	22686	15430.1	63575.4	-1365.29			532.7	50361.5	47760.2	32567.4	30284.7	30284.3	50043.6	317.927			51.6667	99.9962	364.921	86.3283		182	19172.1		3.63028	2625299	3.63028	2682116	3.63028	2341209	3.63028	2793723	3.63028	3420363	3.63028	3027039
285.6	74081	68044.4	22126.8	15364.7	74806.5	-725.543			532.6	53918.5	51043.8	32351.3	30283.4	30282.9	53112.8	805.726			51.8333	99.9966	367.421	86.0866		182.9	16959.9		3.63512	2744167	3.63512	2798163	3.63512	2429501	3.63512	2923454	3.63512	3356799	3.63513	3151160
285.5	86895.1	81493	21494.6	15285.1	87702.5	-807.388			532.5	57033.5	54634.3	32136	30282	30281.2	56489.9	543.583			52	99.9958	369.921	85.8492		183.9	6765.51		3.63997	2774365	3.63997	2809535	3.63997	2453770	3.63997	2946936	3.63997	3210150	3.63997	3177541
285.4	99894.6	96256.3	20810.2	15189.2	101877	-1982.62			532.4	60444.9	58473	31926.1	30280.5	30279.3	60121	323.912			52.1667	99.9909	372.421	85.6273		185	22818.2		3.64482	2679841	3.64482	2732871	3.64482	2385972	3.64482	2889073	3.64482	2966783	3.64482	3129782
285.3	114000	111642	20094	15075.6	116660	-2659.61			532.3	64485.5	62474.5	31725.2	30279	30277.1	63924.5	561.06			52.3333	99.9875	374.921	85.4086		185.9	18579.5		3.64965	2511466	3.64965	2602405	3.64965	2273415	3.64965	2760637	3.64965	2740925	3.64967	2978928
285.2	128441	126680	19364.8	14943.9	131101	-2660.36			532.2	68218.6	66526.4	31536.1	30277.6	30274.7	67790.8	427.757			52.5	99.9852	377.421	85.1979		187	8778.78		3.6545	2329618	3.6545	2431665	3.6545	2140202	3.6545	2608933	3.6545	2517952	3.6545	2825569
285.1	142082	140199	18639.5	14794.6	144044	-1961.96			532.1	71599.3	70491.9	31361	30276.4	30272	71585.3	13.9991			52.6667	99.9833	379.921	84.9567		187.8	3427.76		3.65933	2149438	3.65933	2287113	3.65933	1989137	3.65933	2435301	3.65935	2405822	3.65935	2657808
285	152404	150959	17932.4	14629.7	154261	-1857.62			532	74978.2	74215.6	31201	30275.6	30269.1	75154	-175.839			52.8333	99.9793	382.421	84.6715		189.1	25732.7		3.66418	2009324	3.66418	2141459	3.66418	1877069	3.66418	2285130	3.66418	2325730	3.6642	2542069
284.9	158478	157852	17255.4	14452.1	160656	-2177.23			531.9	78018.1	77533.2	31056.6	30275.5	30265.9	78333.4	-315.332			53	99.9773	384.921	84.415		190	8490.63		3.66903	1901691	3.66903	2012172	3.66903	1771265	3.66903	2173477	3.66903	2267173	3.66903	2496156
284.8	160593	160111	16618.5	14266.5	162463	-1869.55			531.8	80953.3	80283.5	30927.8	30276.4	30262.6	80962.6	-9.35863			53.1667	99.9761	387.421	84.17		190.9	70673.6		3.67387	1813049	3.67387	1912798	3.67387	1707170	3.67387	2113916	3.67388	2221853	3.67388	2434349
284.7	157975	157462	16029.8	14078.3	159414	-1438.9			531.7	83097.4	82322.6	30814.3	30278.9	30259	82897.7	199.709			53.3333	99.9755	389.921	83.9211		191.9	18411.9		3.67872	1737790	3.67872	1832404	3.67872	1624299	3.67872	2021039	3.67872	2188779	3.67873	2415102
284.6	151140	150191	15494.6	13893	151792	-652.752			531.6	83626.6	83537.8	30715.1	30283.5	30255.3	84025.7	-399.053			53.5	99.9754	392.421	83.6685		192.9	97631.2		3.68357	1674576	3.68357	1781309	3.68357	1559254	3.68357	1971385	3.68357	2137393	3.68357	2392712
284.5	140668	139077	15016.3	13715.7	140378	289.735			531.5	83974.3	83859.6	30629.3	30291	30251.6	84276.7	-302.357			53.6667	99.9781	394.921	83.3927		194	40166.9		3.6884	1616392	3.6884	1725580	3.6884	1492535	3.6884	1892363	3.6884	2050501	3.68842	2385925
284.4	127492	125238	14596.5	13551.1	126283	1209			531.4	83438.9	83269.2	30555.7	30302.2	30247.8	83631.5	-192.602			53.8333	99.9791	397.421	83.1223		194.9	30375.3		3.69325	1545858	3.69325	1675044	3.69325	1448762	3.69325	1817614	3.69325	1931274	3.69325	2364641
284.3	111628	109916	14234.4	13402.6	110748	880.339			531.3	82092.5	81800.4	30493.2	30318.4	30244.1	82123.9	-31.3457			54	99.9794	399.921	82.8019		196	10718.9		3.6981	1476262	3.6981	1595816	3.6981	1409856	3.6981	1745238	3.6981	1851284	3.6981	2322613
284.2	96608.3	94287.4	13927.7	13272.3	94942.8	1665.55			531.2	80014.6	79536.5	30440.5	30340.7	30240.5	79836.9	177.761			54.1667	99.9797	402.421	82.4771		196.9	8070.7		3.70293	1420179	3.70293	1496047	3.70293	1346141	3.70293	1678026	3.70293	1796674	3.70295	2260320
284.1	81646.5	79320.5	13672.4	13161.1	79831.8	1814.72			531.1	77447.6	76600.5	30396.5	30370.6	30237	76893.6	553.992			54.3333	99.9812	404.921	82.1096		197.9	5378.47		3.70778	1362688	3.70778	1433688	3.70778	1292351	3.70778	1606857	3.70778	1742292	3.70778	2188068
284	68306.1	65704.9	13463.3	13068.3	66099.9	2206.2			531	74090.6	73142.9	30359.9	30409.4	30233.7	73444.9	645.713			54.5	99.9825	407.421	81.7225		198.9	15115		3.71263	1307322	3.71263	1411930	3.71263	1250389	3.71263	1550735	3.71263	1689369	3.71263	2133170
283.9	57605.9	53844.9	13294.6	12992.3	54147.3	3458.56			530.9	70254.9	69327.1	30329.8	30458.9	30230.6	69654.6	600.335			54.6667	99.983	409.921	81.3094		200	8159.26		3.71747	1258545	3.71747	1393954	3.71747	1215353	3.71747	1501605	3.71747	1646311	3.71748	2097271
283.8	47671.2	43897.1	13160.3	12931	44126.3	3544.9			530.8	65868.7	65316.1	30305.1	30520.5	30227.8	65686.2	182.455			54.8333	99.9833	412.421	80.8439		200.9	3707.3		3.72232	1235274	3.72232	1350441	3.72232	1178238	3.72232	1454800	3.72232	1606433	3.72232	2101348
283.7	40487.2	35828.2	13054.6	12882.3	36000.4	4486.81			530.7	62138.4	61260.7	30285.1	30595.6	30225.2	61691	447.391			55	99.9841	414.921	80.3311		201.9	2482.84		3.72717	1205984	3.72717	1304117	3.72717	1178001	3.72717	1409845	3.72717	1581854	3.72717	2041295
283.6	34162.7	29478.8	12971.9	12843.8	29607	4555.75			530.6	57951.5	57291.3	30269	30685.2	30223	57799.6	151.911			55.1667	99.9841	417.421	79.703		203	12497		3.732	1189831	3.732	1270372	3.732	1154005	3.732	1382496	3.732	1563478	3.73202	2015063
283.5	29882.2	24620.1	12907.9	12813.4	24714.6	5167.63			530.5	54145.4	53512.6	30256.2	30789.6	30221	54116.4	29.0487			55.3333	99.9837	419.921	79.0101		204.1	5170.12		3.73685	1185864	3.73685	1245183	3.73685	1131941	3.73685	1371879	3.73685	1583162	3.73685	1985826
283.4	26457.2	20997.3	12858.3	12789.3	21066.3	5390.93			530.4	50493.5	50002.2	30245.9	30908.6	30219.3	50718.2	-224.725			55.5	99.9829	422.421	78.1713		204.9	7936.51		3.7417	1184961	3.7417	1248450	3.7417	1136770	3.7417	1399334	3.7417	1610192	3.7417	1993249
283.3	24098	18361.5	12820	12770	18411.5	5686.51			530.3	47417.1	46811.1	30237.9	31040.8	30217.8	47654.2	-237.124			55.6667	99.9792	424.921	77.2638		205.8	4540.1		3.74653	1229124	3.74653	1280883	3.74653	1148417	3.74653	1405627	3.74653	1651844	3.74655	1997773
283.2	21945.8	16487.9	12790.2	12754.3	16523.8	5421.95			530.2	45033.8	43966.9	30231.5	31183.6	30216.5	44949.1	84.6876			55.8333	99.9756	427.421	76.325		206.9	481888		3.75138	1246033	3.75138	1313663	3.75138	1180848	3.75138	1418679	3.75138	1686482	3.75138	2007560
283.1	20522.1	15185.8	12767	12741.5	15211.3	5310.87			530.1	42574.3	41477.1	30226.6	31333.2	30215.4	42605.9	-31.623			56	99.9724	429.921	75.3276		207.9	117145		3.75623	1255860	3.75623	1349860	3.75623	1204097	3.75623	1427819	3.75623	1702618	3.75623	2020785
283	18986.5	14300.1	12749	12731.1	14318.1	4668.46			530	40761.2	39333.2	30222.8	31484.2	30214.5	40611.1	150.102			56.1667	99.9697	432.421	74.2896		208.9	70957.2		3.76107	1270345	3.76107	1357005	3.76107	1208374	3.76107	1468382	3.76107	1704431	3.76108	2015928
282.9	17621.6	13710.2	12734.9	12722.4	13722.7	3898.91			529.9	38983.6	37515.8	30219.8	31630.2	30213.8	38938.2	45.4186			56.3333	99.9661	434.921	73.2306		209.9	13985.1		3.76592	1294456	3.76592	1353878	3.76592	1223715	3.76592	1479165	3.76592	1689897	3.76592	2018421
282.8	17241.5	13325	12723.8	12715.1	13333.7	3907.85			529.8	37473.9	35997.2	30217.5	31764	30213.1	37552.5	-78.5492			56.5	99.9643	437.421	72.0919		210.9	13330		3.77077	1305675	3.77077	1352211	3.77077	1234335	3.77077	1456011	3.77077	1649651	3.77077	2004682
282.7	16610	13078.4	12715	12709.1	13084.4	3525.66			529.7	36093.9	34745.8	30215.8	31878.1	30212.6	36414.5	-320.599			56.6667	99.9636	439.921	70.8968		212	4450.58		3.7756	1283823	3.7756	1332758	3.7756	1215755	3.7756	1440489	3.7756	1600368	3.77562	1983157
282.6	15813.1	12923.4	12708.1	12704	12927.4	2885.68			529.6	35376.2	33728	30214.4	31965.5	30212.2	35483.6	-107.427			56.8333	99.9634	442.421	69.7064		213.1	11930.8		3.78045	1246867	3.78045	1306193	3.78045	1175298	3.78045	1414921	3.78045	1532691	3.78045	1967455
282.5	15392.2	12827.5	12702.4	12699.7	12830.2	2562.08			529.5	34674	32910.7	30213.4	32020.3	30211.8	34720.8	-46.7746			57	99.9661	444.921	68.5055		214	6345.46		3.7853	1214923	3.7853	1263775	3.7853	1154779	3.7853	1370476	3.7853	1497358	3.7853	1922601
282.4	14932.1	12769	12697.8	12696	12770.8	2161.24			529.4	34090.7	32262.2	30212.6	32038.8	30211.5	34090.7	0			57.1667	99.9671	447.421	67.2619		214.9	3960.5		3.79013	1173886	3.79013	1240677	3.79013	1118535	3.79013	1323822	3.79013	1459098	3.79015	1896593
282.3	14519.2	12733.9	12694.1	12693	12735.1	1784.09			529.3	33308.7	31753.8	30212	32019.7	30211.2	33563.2	-254.44			57.3333	99.9672	449.921	66.057		216	1301.26		3.79498	1138059	3.79498	1212598	3.79498	1087274	3.79498	1290456	3.79498	1422907	3.79498	1861929
282.2	14311.3	12712.9	12691.2	12690.4	12713.7	1597.6			529.2	32695.2	31359.9	30211.5	31964.3	30211	33113.8	-418.508			57.5	99.9669	452.421	64.8861		217	6680.9		3.79983	1124430	3.79983	1182881	3.79983	1076005	3.79983	1263425	3.79983	1424269	3.79983	1849788
282.1	13862.2	12700.5	12688.9	12688.3	12701	1161.25			529.1	32524.7	31058	30211.1	31876.3	30210.8	32723.9	-199.18			57.6667	99.9661	454.921	63.7411		219	3967.28		3.80467	1142560	3.80467	1184017	3.80467	1067167	3.80467	1259844	3.80467	1486059	3.80468	1838328
282	13626	12693	12686.9	12686.6	12693.3	932.724			529	32269.3	30829.2	30210.9	31761.5	30210.6	32380.4	-111.073			57.8333	99.9658	457.421	62.6568		220.1	63317		3.80952	1179204	3.80952	1231595	3.80952	1106978	3.80952	1301565	3.80952	1615885	3.80952	1878904
281.9	13766.2	12688.4	12685.3	12685	12688.6	1077.68			528.9	31829.4	30657.7	30210.6	31626.9	30210.5	32074.3	-244.895			58	99.9656	459.921	61.634		221	70242.8		3.81437	1270221	3.81437	1347130	3.81437	1186619	3.81437	1392399	3.81437	1827428	3.81437	1967502
281.8	13647.5	12685.4	12683.9	12683.7	12685.5	961.99			528.8	31737.5	30530.5	30210.4	31480	30210.3	31800.3	-62.8257			58.1667	99.9654	462.421	60.6485		222.1	77210.5		3.8192	1437963	3.8192	1502880	3.8192	1305482	3.8192	1562180	3.8192	2110194	3.81922	2110648
281.7	13493.2	12683.4	12682.6	12682.5	12683.4	809.792			528.7	31878.3	30437.2	30210.3	31327.9	30210.2	31555	323.225			58.3333	99.9657	464.921	59.6759		223	19041.3		3.82405	1673379	3.82405	1722419	3.82405	1491301	3.82405	1760662	3.82405	2509729	3.82405	2343934
281.6	13422.1	12681.9	12681.5	12681.4	12681.9	740.213			528.6	31514	30369.5	30210.2	31177.2	30210.1	31336.7	177.306			58.5	99.967	467.421	58.6511		223.9	6109.65		3.82888	1995522	3.82888	2029073	3.82888	1762539	3.82888	2037714	3.8289	3067624	3.8289	2643520
281.5	13093.7	12680.8	12680.6	12680.6	12680.8	412.907			528.5	31239.6	30320.8	30210.1	31033	30210	31143.9	95.7407			58.6667	99.9687	469.921	57.5818		224.8	6017.87		3.83373	2437852	3.83373	2455674	3.83373	2116840	3.83373	2426680	3.83373	3758271	3.83375	3070026
281.4	13028.4	12680	12679.9	12679.9	12680	348.358			528.4	31071.9	30286.3	30210	30899.3	30209.9	30975.6	96.3148			58.8333	99.9703	472.421	56.4197		225.6	1999.06		3.83858	2949591	3.83858	2981217	3.83858	2567990	3.83858	2925195	3.83858	4533917	3.83858	3564339
281.3	12894.1	12679.5	12679.4	12679.4	12679.5	214.658			528.3	30536.7	30261.9	30209.9	30778.5	30209.9	30830.6	-293.876			59	99.9727	474.921	55.1183		226.1	2645.21		3.84342	3537443	3.84342	3584276	3.84342	3116064	3.84342	3496909	3.84343	5279163	3.84343	4152337
281.2	12754.5	12679.1	12679.1	12679.1	12679.1	75.3723			528.2	30624.7	30245	30209.9	30672	30209.8	30707.2	-82.461			59.1667	99.9742	477.421	53.8561		227	5525.17		3.84827	4138121	3.84827	4201015	3.84827	3638124	3.84827	4081132	3.84827	5749873	3.84828	4676792
281.1	12959.2	12678.8	12678.8	12678.8	12678.8	280.402			528.1	30785.9	30233.3	30209.8	30580.2	30209.8	30603.7	182.173			59.3333	99.9753	479.921	52.6223		228.1	2486.59		3.85312	4609267	3.85312	4678148	3.85312	4038877	3.85312	4534370	3.85312	5770379	3.85312	5062012
281	12782.3	12678.5	12678.5	12678.5	12678.5	103.752			528	30907	30225.3	30209.8	30502.5	30209.8	30518.1	388.963			59.5	99.9765	482.421	51.4008		230	764.288		3.85795	4772141	3.85795	4831654	3.85795	4209334	3.85795	4740552	3.85797	5346851	3.85797	5240036
280.9	12573	0	0	0	12573	-0.00293717			527.9	30689	30219.9	30209.7	30438.1	30209.7	30448.3	240.721			59.6667	99.9765	484.921	50.2938		230.9	2274.14		3.8628	4627393	3.8628	4680053	3.8628	4121194	3.8628	4678062	3.8628	4623795	3.8628	5170254
280.8	12323.7	0	0	0	12323.7	-0.00143977			527.8	30641	30216.3	30209.7	30385.4	30209.7	30392.1	248.876			59.8333	99.9765	487.421	49.301		232	1127.83		3.86765	4206375	3.86765	4316721	3.86765	3812024	3.86765	4398705	3.86765	3757757	3.86765	4865505
280.7	12369.6	0	0	0	12369.6	-0.000714327			527.7	30694.7	30213.9	30209.7	30343.2	30209.7	30347.5	347.252			60	99.9766	489.921	48.222		233.1	2974.29		3.87248	3641975	3.87248	3789136	3.87248	3330422	3.87248	3952805	3.87248	2931243	3.8725	4402819
280.6	12329.7	0	0	0	12329.7	-0.000359076			527.6	30623.9	30212.3	30209.6	30309.9	30209.6	30312.6	311.312			60.1667	99.9769	492.421	46.9385		233.8	8166.68		3.87733	2988044	3.87733	3145601	3.87733	2754031	3.87733	3398151	3.87733	2249238	3.87733	3840065
280.5	12414.9	0	0	0	12414.9	-0.00018279			527.5	30215.9	30211.3	30209.6	30283.9	30209.6	30285.6	-69.7641			60.3333	99.9765	494.921	45.6564		235	69287.8		3.88218	2377803	3.88218	2524562	3.88218	2192560	3.88218	2810490	3.88218	1801590	3.88218	3245840
280.4	12584.5	0	0	0	12584.5	-9.40618e-05			527.4	30188.5	30210.7	30209.6	30264	30209.6	30265.1	-76.5246			60.5	99.9759	497.421	44.497		236.1	24213		3.88702	1884974	3.88702	1997642	3.88702	1740963	3.88702	2242890	3.88702	1575840	3.88703	2707153
280.3	12446.1	0	0	0	12446.1	-4.87972e-05			527.3	30596.5	30210.2	30209.6	30248.9	30209.6	30249.6	346.867			60.6667	99.9756	499.921	43.5166		237	10074.4		3.89187	1545978	3.89187	1632123	3.89187	1414634	3.89187	1811366	3.89187	1476266	3.89187	2260501
280.2	12530.1	0	0	0	12530.1	-2.54421e-05			527.2	31001.9	30210	30209.5	30237.7	30209.5	30238.1	763.855			60.8333	99.9754	502.421	42.8437		237.9	3804.75		3.89672	1328117	3.89672	1402986	3.89672	1242200	3.89672	1536416	3.89672	1466206	3.89672	1987272
280.1	12605	0	0	0	12605	-1.32909e-05			527.1	30494.6	30209.8	30209.5	30229.4	30209.5	30229.6	264.917			61	99.9754	504.921	42.4518		239	14826.6		3.90155	1224696	3.90155	1289206	3.90155	1166637	3.90155	1395367	3.90155	1466555	3.90157	1822400
280	12332.3	0	0	0	12332.3	-6.93756e-06			527	30156.8	30209.7	30209.5	30223.4	30209.5	30223.5	-66.6926			61.1667	99.9757	507.421	42.2366		239.9	4119.42		3.9064	1210661	3.9064	1255944	3.9064	1166135	3.9064	1324051	3.9064	1486157	3.9064	1734299
279.9	11934	0	0	0	11934	-3.61008e-06			526.9	30149.4	30209.6	30209.5	30219.1	30209.5	30219.1	-69.7883			61.3333	99.976	509.921	42.1069		240.9	8164.5		3.91125	1196470	3.91125	1270885	3.91125	1148867	3.91125	1320769	3.91125	1460244	3.91125	1726722
279.8	12301.4	0	0	0	12301.4	-1.86937e-06			526.8	30530.1	30209.5	30209.5	30216	30209.5	30216	314.092			61.5	99.9763	512.421	42.0134		241.9	1591.78		3.91608	1202442	3.91608	1292327	3.91608	1131897	3.91608	1330172	3.91608	1404248	3.9161	1712331
279.7	12330.3	0	0	0	12330.3	-9.6194e-07			526.7	30502.3	30209.5	30209.5	30213.9	30209.5	30213.9	288.411			61.6667	99.9774	514.921	41.9328		242.7	1855.79		3.92093	1211323	3.92093	1273139	3.92093	1114071	3.92093	1330279	3.92093	1373106	3.92093	1734130
279.6	12264.1	0	0	0	12264.1	-4.91396e-07			526.6	30178.1	30209.5	30209.5	30212.4	30209.5	30212.4	-34.2857			61.8333	99.9779	517.421	41.8657		243.1	1227.8		3.92578	1175213	3.92578	1234312	3.92578	1107262	3.92578	1316466	3.92578	1332124	3.92578	1713562
									526.5	30139.5	30209.5	30209.5	30211.4	30209.5	30211.4	-71.8471			62	99.978	519.921	41.7937		243.8	574.232		3.93062	1120220	3.93062	1184088	3.93062	1061317	3.93062	1257739	3.93062	1299189	3.93063	1672244
									526.4	30207.8	30209.5	30209.5	30210.7	30209.5	30210.7	-2.94434			62.1667	99.9777	522.421	41.734		244.9	1805.57		3.93547	1083292	3.93547	1132471	3.93547	1026990	3.93547	1210844	3.93547	1278099	3.93547	1607195
									526.3	30292.2	30209.5	30209.5	30210.3	30209.5	30210.3	81.936			62.3333	99.9768	524.921	41.6695		246.1	20033.4		3.94032	1069777	3.94032	1079953	3.94032	1005939	3.94032	1186639	3.94032	1257946	3.94032	1562393
									526.2	30447	30209.4	30209.4	30210	30209.4	30210	237.013			62.5	99.9766	527.421	41.6073		247.2	5859.96		3.94515	1053363	3.94515	1060282	3.94515	997219	3.94515	1156828	3.94515	1257043	3.94517	1548474
									526.1	30202.1	30209.4	30209.4	30209.8	30209.4	30209.8	-7.62849			62.6667	99.9767	529.921	41.55		247.8	1387.68		3.95	1039067	3.95	1056738	3.95	991730	3.95	1131784	3.95	1254457	3.95	1533994
									526	30204.7	30209.4	30209.4	30209.6	30209.4	30209.6	-4.92526			62.8333	99.977	532.421	41.4928		248.9	16019.3		3.95485	1027170	3.95485	1072025	3.95485	981098	3.95485	1119288	3.95485	1248906	3.95485	1505479
									525.9	30072.9	0	0	0	0	30073	-0.12158			63	99.9764	534.921	41.4401		249.8	7983.79		3.95968	1030903	3.95968	1087223	3.95968	962750	3.95968	1119053	3.95968	1255556	3.9597	1498706
									525.8	30120.5	0	0	0	0	30120.6	-0.0735688			63.1667	99.9748	537.421	41.3936		250.9	19724.9		3.96453	1048394	3.96453	1079792	3.96453	955013	3.96453	1120811	3.96453	1247123	3.96453	1511167
									525.7	30168.9	0	0	0	0	30169	-0.0439896			63.3333	99.9731	539.921	41.3482		251.8	4661.35		3.96938	1043060	3.96938	1071282	3.96938	948978	3.96938	1126188	3.96938	1250517	3.96938	1500415
									525.6	30466.9	0	0	0	0	30466.9	-0.0259909			63.5	99.9716	542.421	41.2976		252.8	33850.3		3.97422	1032508	3.97422	1074241	3.97422	962528	3.97422	1118765	3.97422	1252616	3.97423	1481244
																			63.6667	99.9697	544.921	41.2454		253.9	9211.72		3.97907	1023345	3.97907	1064360	3.97907	969517	3.97907	1100876	3.97907	1248898	3.97907	1468893
																			63.8333	99.9695	547.421	41.1937		254.9	9990.45		3.98392	1030385	3.98392	1067350	3.98392	993828	3.98392	1108781	3.98392	1279106	3.98392	1483601
																			64	99.9705	549.921	41.1352		255.9	8334.41		3.98875	1042941	3.98875	1096426	3.98875	1012093	3.98875	1156342	3.98875	1339994	3.98877	1514584
																			64.1667	99.9721	552.421	41.0919		257	5566.09		3.9936	1080950	3.9936	1144190	3.9936	1026190	3.9936	1185294	3.9936	1399104	3.9936	1560833
																			64.3333	99.9762	554.921	41.0422		257.9	1288.63		3.99843	1134347	3.99843	1195247	3.99843	1082672	3.99843	1229863	3.99845	1465419	3.99845	1593479
																			64.5	99.9792	557.421	40.9857		258.7	1035.76		4.00328	1189398	4.00328	1263521	4.00328	1131942	4.00328	1277151	4.00328	1505596	4.0033	1645838
																			64.6667	99.982	559.921	40.9511		259.7	583.433		4.00813	1222326	4.00813	1302748	4.00813	1163449	4.00813	1338709	4.00813	1514996	4.00813	1673258
																			64.8333	99.984	562.421	40.9043		260.9	1549.34		4.01297	1223597	4.01297	1307752	4.01297	1161231	4.01297	1349673	4.01298	1507774	4.01298	1677241
																			65	99.985	564.921	40.852		262	2038.89		4.01782	1209841	4.01782	1288350	4.01782	1137713	4.01782	1343729	4.01782	1440760	4.01783	1676441
																			65.1667	99.9851	567.421	40.7991		262.9	3470.6		4.02267	1192793	4.02267	1268728	4.02267	1103151	4.02267	1316684	4.02267	1390334	4.02267	1648743
																			65.3333	99.9851	569.921	40.7534		264.1	204876		4.0275	1151222	4.0275	1208927	4.0275	1082191	4.0275	1266221	4.02752	1323039	4.02752	1614163
																			65.5	99.9849	572.421	40.6957		265	52316.4		4.03235	1102030	4.03235	1154242	4.03235	1053016	4.03235	1205803	4.03235	1275742	4.03235	1546190
																			65.6667	99.9846	574.921	40.6414		266	7932.39		4.0372	1057618	4.0372	1120441	4.0372	1025715	4.0372	1163074	4.0372	1239041	4.0372	1495322
																			65.8333	99.9826	577.421	40.5898		266.9	31546.4		4.04203	1039549	4.04203	1095497	4.04203	987943	4.04203	1156992	4.04203	1212485	4.04205	1482439
																			66	99.982	579.921	40.5389		267.8	9956.18		4.04688	996371	4.04688	1056361	4.04688	959826	4.04688	1124419	4.04688	1195484	4.04688	1458862
																			66.1667	99.9817	582.421	40.497		268.9	62988.5		4.05173	996600	4.05173	1042600	4.05173	974129	4.05173	1122729	4.05173	1217680	4.05173	1449247
																			66.3333	99.981	584.921	40.4455		269.9	18314.5		4.05657	1004769	4.05657	1057111	4.05657	965006	4.05657	1116772	4.05657	1225327	4.05658	1438680
																			66.5	99.9815	587.421	40.3963		271	12846.3		4.06142	1009515	4.06142	1040005	4.06142	975132	4.06142	1109131	4.06142	1225296	4.06142	1428742
																			66.6667	99.982	589.921	40.3446		271.9	2559.99		4.06627	1025388	4.06627	1053080	4.06627	978444	4.06627	1112341	4.06627	1229315	4.06627	1454275
																			66.8333	99.9825	592.421	40.3008		272.8	4644.24		4.0711	1020336	4.0711	1073523	4.0711	984357	4.0711	1108428	4.0711	1239438	4.07112	1434374
																			67	99.9834	594.921	40.2551		273.8	1187.14		4.07595	1012357	4.07595	1079386	4.07595	985155	4.07595	1109527	4.07595	1244039	4.07595	1417507
																			67.1667	99.9848	597.421	40.2145		274.4	893.982		4.0808	1021450	4.0808	1070934	4.0808	993006	4.0808	1121970	4.0808	1250468	4.0808	1418024
																			67.3333	99.9864	599.921	40.1708		275	1061.88		4.08563	1028721	4.08563	1069402	4.08563	997233	4.08563	1140847	4.08563	1298517	4.08565	1428628
																			67.5	99.988	602.421	40.1282		276	1331.53		4.09048	1047633	4.09048	1097260	4.09048	1016270	4.09048	1147955	4.09048	1323001	4.09048	1454309
																			67.6667	99.9892	604.921	40.0967		277	1147.31		4.09533	1067694	4.09533	1121614	4.09533	1042618	4.09533	1168681	4.09533	1357065	4.09533	1473173
																			67.8333	99.9895	607.421	40.0603		277.9	2183.12		4.10017	1106262	4.10017	1164743	4.10017	1062945	4.10017	1202611	4.10017	1403948	4.10018	1491843
																			68	99.99	609.921	40.0374		278.8	1664.3		4.10502	1158722	4.10502	1189599	4.10502	1082442	4.10502	1245936	4.10502	1438247	4.10502	1519491
																			68.1667	99.9902	612.421	40.0036		280.9	61889.4		4.10987	1195787	4.10987	1211069	4.10987	1117039	4.10987	1288177	4.10987	1465944	4.10987	1547690
																			68.3333	99.9896	614.921	39.9657		282.1	40205.3		4.1147	1235393	4.1147	1240658	4.1147	1145459	4.1147	1326722	4.1147	1458531	4.11472	1596008
																			68.5	99.9859	617.421	39.9348		282.9	16066.1		4.11955	1257704	4.11955	1284431	4.11955	1165744	4.11955	1359931	4.11955	1438379	4.11955	1611951
																			68.6667	99.9825	619.921	39.912		284	10364.3		4.1244	1268101	4.1244	1302481	4.1244	1201602	4.1244	1382583	4.1244	1432319	4.1244	1628587
																			68.8333	99.9797	622.421	39.8878		284.9	5945.02		4.12923	1264941	4.12923	1296187	4.12923	1201595	4.12923	1391455	4.12923	1434331	4.12925	1653791
																			69	99.9777	624.921	39.8632		286.8	1384.65		4.13408	1247053	4.13408	1301129	4.13408	1198380	4.13408	1388163	4.13408	1438702	4.13408	1673762
																			69.1667	99.9751	627.421	39.8309		287.1	1403.11		4.13893	1258622	4.13893	1302122	4.13893	1212031	4.13893	1397497	4.13893	1439224	4.13893	1698990
																			69.3333	99.9738	629.921	39.8067		287.8	532.451		4.14377	1277623	4.14377	1308665	4.14377	1233894	4.14377	1415195	4.14377	1505101	4.14378	1725760
																			69.5	99.9732	632.421	39.7865		289.1	672.878		4.14862	1279586	4.14862	1346368	4.14862	1272751	4.14862	1433715	4.14862	1525768	4.14862	1739269
																			69.6667	99.9728	634.921	39.7688		289.6	481.642		4.15347	1304528	4.15347	1361406	4.15347	1299213	4.15347	1427150	4.15347	1532320	4.15347	1742336
																			69.8333	99.9739	637.421	39.7491		290.1	377.216		4.1583	1302500	4.1583	1367228	4.1583	1292563	4.1583	1411913	4.1583	1487437	4.15832	1717430
																			70	99.973	639.921	39.7225		290.8	430.683		4.16315	1269263	4.16315	1306822	4.16315	1267300	4.16315	1370430	4.16315	1414210	4.16315	1673114
																			70.1667	99.9723	642.421	39.7116		291.4	477.864		4.16798	1215992	4.168	1248489	4.168	1224424	4.16798	1323271	4.168	1338675	4.168	1613558
																			70.3333	99.9722	644.921	39.6802		292	1189.87		4.17283	1161418	4.17283	1182807	4.17283	1177494	4.17283	1270795	4.17283	1302106	4.17285	1552784
																			70.5	99.9715	647.421	39.6699		293	1909.86		4.17768	1122207	4.17768	1131576	4.17768	1125446	4.17768	1217159	4.17768	1259844	4.17768	1495613
																			70.6667	99.9721	649.921	39.6585		293.8	1254.51		4.18252	1078646	4.18252	1094278	4.18252	1064755	4.18252	1177033	4.18253	1237275	4.18253	1459065
																			70.8333	99.9726	652.421	39.6465		294.4	1657.25		4.18737	1037441	4.18737	1083035	4.18737	1044970	4.18737	1157792	4.18737	1224137	4.18738	1427532
																			71	99.9734	654.921	39.6365		294.9	1651.41		4.19222	1020669	4.19222	1067052	4.19222	1026263	4.19222	1135956	4.19222	1224425	4.19222	1405911
																			71.1667	99.9773	657.421	39.6231		295.8	1399.45		4.19705	1020264	4.19705	1054230	4.19705	1019241	4.19705	1129629	4.19707	1218287	4.19707	1408300
																			71.3333	99.9803	659.921	39.6029		296.7	1284.74		4.2019	1027065	4.2019	1047799	4.2019	999243	4.2019	1122054	4.2019	1219326	4.2019	1424067
																			71.5	99.9829	662.421	39.5962		297.2	871.765		4.20675	1028280	4.20675	1056943	4.20675	992442	4.20675	1106618	4.20675	1217500	4.20675	1413225
																			71.6667	99.9851	664.921	39.5835		297.8	615.043		4.21158	1027629	4.21158	1079051	4.21158	989769	4.21158	1100945	4.21158	1226806	4.2116	1442345
																			71.8333	99.9861	667.421	39.5709		298.4	636.234		4.21643	1033870	4.21643	1088187	4.21643	998827	4.21643	1096136	4.21643	1229312	4.21643	1434016
																			72	99.987	669.921	39.5733		299	1516.48		4.22128	1034294	4.22128	1090554	4.22128	1007776	4.22128	1112208	4.22128	1245409	4.22128	1427013
																			72.1667	99.9872	672.421	39.5652		299.7	1326.96		4.22612	1031111	4.22612	1077525	4.22612	1015959	4.22612	1118153	4.22612	1239739	4.22613	1419072
																			72.3333	99.9866	674.921	39.5545		300.7	730.843		4.23097	1035295	4.23097	1086442	4.23097	998314	4.23097	1122277	4.23097	1224684	4.23097	1444901
																			72.5	99.9828	677.421	39.5468		301.6	1723.7		4.23582	1039501	4.23582	1073792	4.23582	983132	4.23582	1117486	4.23582	1208201	4.23582	1427796
																			72.6667	99.9808	679.921	39.5419		302	1369.29		4.24065	1030362	4.24065	1073446	4.24065	999644	4.24065	1111609	4.24065	1219363	4.24067	1422171
																			72.8333	99.9799	682.421	39.5363		302.9	582.317		4.2455	1028251	4.2455	1065917	4.2455	1014039	4.2455	1095011	4.2455	1207561	4.2455	1401032
																			73	99.9794	684.921	39.531		304	186.408		4.25035	1024876	4.25035	1075599	4.25035	1002911	4.25035	1095562	4.25035	1205213	4.25035	1386254
																			73.1667	99.9793	687.421	39.522		305.5	398.869		4.25518	1029493	4.25518	1080756	4.25518	1009797	4.25518	1112611	4.25518	1180305	4.2552	1382318
																			73.3333	99.9793	689.921	39.519		306.3	162.773		4.26003	1013193	4.26003	1069792	4.26003	1002455	4.26003	1100325	4.26003	1161995	4.26003	1382535
																			73.5	99.9799	692.421	39.5218		306.8	292.87		4.26488	1004981	4.26488	1063672	4.26488	1004743	4.26488	1066343	4.26488	1158770	4.26488	1376716
																			73.6667	99.9807	694.921	39.5197		307.7	1596.58		4.26972	997550	4.26972	1071258	4.26972	996446	4.26972	1073274	4.26972	1153532	4.26973	1394328
																			73.8333	99.9819	697.421	39.5137		308.8	7407.14		4.27457	1009309	4.27457	1067966	4.27457	989534	4.27457	1097841	4.27457	1177551	4.27457	1388016
																			74	99.982	699.921	39.511		309.7	1881.06		4.27942	1017793	4.27942	1046849	4.27942	987904	4.27942	1121484	4.27942	1190177	4.27942	1386375
																			74.1667	99.9821	702.421	39.5019		310.7	2709.09		4.28425	1038385	4.28425	1045585	4.28425	988271	4.28425	1107908	4.28425	1212633	4.28427	1380641
																			74.3333	99.9822	704.921	39.5093		311.4	715.792		4.2891	1027840	4.2891	1040394	4.2891	985572	4.2891	1107887	4.2891	1208887	4.2891	1385016
																			74.5	99.9806	707.421	39.5018		311.9	1644.7		4.29395	1033300	4.29395	1051785	4.29395	983662	4.29395	1104098	4.29395	1208277	4.29395	1385684
																			74.6667	99.9805	709.921	39.4991		312.8	2719.16		4.29878	1040036	4.29878	1057130	4.29878	1001627	4.29878	1109377	4.29878	1212283	4.2988	1387467
																			74.8333	99.9812	712.421	39.5163		313.9	1467.18		4.30363	1049700	4.30363	1073056	4.30363	1015210	4.30363	1102472	4.30363	1207178	4.30363	1393903
																			75	99.9822	714.921	39.5095		314.6	1398.13		4.30848	1047214	4.30848	1076499	4.30848	1014497	4.30848	1114401	4.30848	1213020	4.30848	1405194
																			75.1667	99.9843	717.421	39.4999		314.9	1340.53		4.31332	1052556	4.31332	1072732	4.31332	1005972	4.31332	1122646	4.31332	1208465	4.31333	1403696
																			75.3333	99.9854	719.921	39.4969		315.6	562.327		4.31817	1046390	4.31817	1080638	4.31817	1000490	4.31817	1125560	4.31817	1200167	4.31817	1383408
																			75.5	99.9865	722.421	39.4904		316.2	678.915		4.32302	1045372	4.32302	1087684	4.32302	1011085	4.32302	1124078	4.32302	1206945	4.32302	1395495
																			75.6667	99.9878	724.921	39.4936		316.7	1297.92		4.32785	1046768	4.32785	1081701	4.32785	988752	4.32785	1136970	4.32785	1208779	4.32787	1397684
																			75.8333	99.9881	727.421	39.4887		317.6	465.748		4.3327	1041072	4.3327	1062317	4.3327	998782	4.3327	1129797	4.3327	1185838	4.3327	1398266
																			76	99.9886	729.921	39.4875		318.9	480.154		4.33753	1037264	4.33755	1070313	4.33755	1000810	4.33753	1107466	4.33755	1195114	4.33755	1394771
																			76.1667	99.989	732.421	39.4833		320	318.61		4.34238	1042858	4.34238	1080275	4.34238	997819	4.34238	1104788	4.34238	1203578	4.3424	1374426
																			76.3333	99.9889	734.921	39.4801		320.6	171.729		4.34723	1040479	4.34723	1085163	4.34723	981230	4.34723	1114486	4.34723	1210290	4.34723	1370853
																			76.5	99.9862	737.421	39.4839		321	254.231		4.35207	1040847	4.35207	1085137	4.35207	990132	4.35207	1122384	4.35208	1198750	4.35208	1360936
																			76.6667	99.9835	739.921	39.4823		321.6	416.93		4.35692	1032262	4.35692	1093202	4.35692	991534	4.35692	1115764	4.35692	1191970	4.35693	1383223
																			76.8333	99.9808	742.421	39.4762		322.6	1393.24		4.36177	1036803	4.36177	1101014	4.36177	1005210	4.36177	1125517	4.36177	1206924	4.36177	1380961
																			77	99.9784	744.921	39.4723		323.3	1052.36		4.3666	1033723	4.3666	1110655	4.3666	1005083	4.3666	1145542	4.36662	1213528	4.36662	1392071
																			77.1667	99.9754	747.421	39.4648		323.9	568.846		4.37145	1027666	4.37145	1114596	4.37145	1007697	4.37145	1147966	4.37145	1227272	4.37145	1403142
																			77.3333	99.9743	749.921	39.4548		324.9	6385.58		4.3763	1041455	4.3763	1100672	4.3763	1021752	4.3763	1139260	4.3763	1242482	4.3763	1394100
																			77.5	99.9743	752.421	39.4582		325.9	2229.33		4.38113	1067115	4.38113	1097949	4.38113	1012445	4.38113	1153719	4.38113	1258792	4.38115	1426088
																			77.6667	99.9751	754.921	39.4521		326.9	10181.4		4.38598	1067119	4.38598	1115040	4.38598	1018262	4.38598	1166318	4.38598	1277855	4.38598	1442677
																			77.8333	99.9798	757.421	39.4492		327.8	3772.55		4.39083	1078501	4.39083	1154814	4.39083	1035304	4.39083	1180113	4.39083	1296516	4.39083	1438504
																			78	99.9833	759.921	39.4406		328.9	3910.37		4.39567	1115038	4.39567	1159312	4.39567	1056054	4.39567	1201593	4.39567	1310816	4.39568	1434176
																			78.1667	99.9867	762.421	39.4369		329.6	1862.26		4.40052	1128645	4.40052	1167540	4.40052	1072077	4.40052	1209071	4.40052	1327115	4.40052	1452859
																			78.3333	99.9899	764.921	39.437		330.7	1877.32		4.40537	1139947	4.40537	1180534	4.40537	1081539	4.40537	1228851	4.40537	1318644	4.40537	1480649
																			78.5	99.9928	767.421	39.4335		331.6	631.799		4.4102	1145080	4.4102	1185020	4.4102	1091736	4.4102	1234851	4.4102	1307428	4.41022	1474188
																			78.6667	99.9949	769.921	39.4279		332.5	1203.49		4.41505	1116255	4.41505	1191155	4.41505	1084779	4.41505	1224356	4.41505	1283823	4.41505	1479323
																			78.8333	99.9965	772.421	39.4173		333.5	317.815		4.4199	1089908	4.4199	1152513	4.4199	1065132	4.4199	1204088	4.4199	1255239	4.4199	1474543
																			79	99.9973	774.921	39.4174		334.1	356.834		4.42473	1061354	4.42473	1141255	4.42473	1044108	4.42473	1185711	4.42473	1228891	4.42475	1486801
																			79.1667	99.9957	777.421	39.4107		334.8	375.316		4.42958	1057093	4.42958	1132053	4.42958	1021636	4.42958	1167397	4.42958	1215528	4.42958	1450328
																			79.3333	99.996	779.921	39.409		335.2	423.223		4.43443	1051028	4.43443	1100497	4.43443	997644	4.43443	1149876	4.43443	1214501	4.43443	1427775
																			79.5	99.997	782.421	39.4173		336.2	203.161		4.43927	1057535	4.43927	1078966	4.43927	973250	4.43927	1148486	4.43927	1205251	4.43928	1390841
																			79.6667	99.9982	784.921	39.4157		336.8	253.236		4.44412	1046298	4.44412	1084126	4.44412	975150	4.44412	1163216	4.44412	1203206	4.44412	1393169
																			79.8333	99.9985	787.421	39.4182		337.5	327.256		4.44897	1037536	4.44897	1091633	4.44897	972658	4.44897	1154609	4.44897	1229569	4.44897	1395749
																			80	99.9977	789.921	39.4126		338.7	1125.58		4.4538	1047282	4.4538	1082225	4.4538	985442	4.4538	1156111	4.4538	1248849	4.45382	1419067
																			80.1667	99.996	792.421	39.4098		340.7	10772.7		4.45865	1071346	4.45865	1104612	4.45865	1007863	4.45865	1177834	4.45865	1266258	4.45865	1405446
																			80.3333	99.9944	794.921	39.4109		341.8	4139.55		4.4635	1064762	4.4635	1138381	4.4635	1027094	4.4635	1199982	4.4635	1273401	4.4635	1419183
																			80.5	99.9931	797.421	39.3963		342.8	12662.9		4.46833	1073799	4.46833	1145993	4.46833	1040363	4.46833	1208330	4.46833	1313309	4.46835	1437701
																			80.6667	99.9903				343.9	4547.02		4.47318	1103132	4.47318	1157558	4.47318	1063543	4.47318	1214445	4.47318	1335174	4.47318	1451423
																			80.8333	99.9898				344.9	2307.31		4.47803	1105394	4.47803	1178645	4.47803	1075259	4.47803	1224015	4.47803	1323966	4.47803	1470637
																			81	99.9901				345.9	813.685		4.48287	1110429	4.48287	1166905	4.48287	1065688	4.48287	1235785	4.48287	1305168	4.48288	1467138
																			81.1667	99.9903				346.8	1227.29		4.48772	1107866	4.48772	1156125	4.48772	1072961	4.48772	1242448	4.48772	1300758	4.48772	1447807
																			81.3333	99.9932				348	721.814		4.49257	1092740	4.49257	1159296	4.49257	1056291	4.49257	1239264	4.49257	1288508	4.49257	1433394
																			81.5	99.9951				348.8	314.371		4.4974	1076823	4.4974	1128450	4.4974	1050743	4.4974	1219683	4.4974	1293288	4.49742	1433313
																			81.6667	99.9962				349.7	348.327		4.50225	1065580	4.50225	1127399	4.50225	1053472	4.50225	1214445	4.50225	1302273	4.50225	1422065
																			81.8333	99.9966				350.9	1062.32		4.50708	1035883	4.5071	1120778	4.5071	1041624	4.50708	1191469	4.5071	1305913	4.5071	1424655
																			82	99.9967				351.7	397.126		4.51193	1050686	4.51193	1126552	4.51193	1014266	4.51193	1188583	4.51193	1296191	4.51195	1441246
																			82.1667	99.9969				352	299.693		4.51678	1056250	4.51678	1122131	4.51678	994857	4.51678	1215841	4.51678	1284822	4.51678	1441504
																			82.3333	99.9961				352.8	374.606		4.52162	1060347	4.52162	1121419	4.52162	985970	4.52162	1208799	4.52163	1294876	4.52163	1446115
																			82.5	99.9945				353.1	379.318		4.52647	1045584	4.52647	1107893	4.52647	1000582	4.52647	1174579	4.52647	1279828	4.52648	1436307
																			82.6667	99.9921				354.8	5441.22		4.53132	1041744	4.53132	1087947	4.53132	998595	4.53132	1165143	4.53132	1281481	4.53132	1429728
																			82.8333	99.9907				356	2258.38		4.53615	1024859	4.53615	1069585	4.53615	978730	4.53615	1162981	4.53617	1281900	4.53617	1437552
																			83	99.9898				357	1789.83		4.541	1015434	4.541	1067475	4.541	990213	4.541	1165648	4.541	1276761	4.541	1438009
																			83.1667	99.9894				357.8	635.026		4.54585	1027911	4.54585	1077794	4.54585	987090	4.54585	1165141	4.54585	1275362	4.54585	1438117
																			83.3333	99.9894				358.5	1750.82		4.55068	1023198	4.55068	1072134	4.55068	973747	4.55068	1171240	4.55068	1288276	4.5507	1441197
																			83.5	99.9899				359.7	507.385		4.55553	1027767	4.55553	1078576	4.55553	986257	4.55553	1164999	4.55553	1294312	4.55553	1444976
																			83.6667	99.9908				360.2	295.043		4.56038	1021254	4.56038	1091032	4.56038	997354	4.56038	1181917	4.56038	1284206	4.56038	1442555
																			83.8333	99.9916				361.1	889.157		4.56522	1023954	4.56522	1106126	4.56522	1004953	4.56522	1182216	4.56522	1292302	4.56523	1430289
																			84	99.9931				363.2	295.073		4.57007	1028643	4.57007	1113430	4.57007	989798	4.57007	1180322	4.57007	1301731	4.57007	1445282
																			84.1667	99.9944				366.4	249.837		4.57492	1053140	4.57492	1105457	4.57492	1008368	4.57492	1187204	4.57492	1320373	4.57492	1460105
																			84.3333	99.9956				366.9	334.372		4.57975	1066350	4.57975	1106168	4.57975	1016084	4.57975	1170281	4.57975	1312737	4.57977	1441849
																			84.5	99.9963				367.6	240.597		4.5846	1065673	4.5846	1097979	4.5846	1031266	4.5846	1172243	4.5846	1309440	4.5846	1463616
																			84.6667	99.9953				368.8	814.977		4.58945	1057212	4.58945	1112543	4.58945	1027313	4.58945	1179633	4.58945	1323670	4.58945	1472627
																			84.8333	99.9949				369.8	414.887		4.59428	1079924	4.59428	1121720	4.59428	1027289	4.59428	1166896	4.59428	1334512	4.5943	1452265
																			85	99.9949				370.6	640.6		4.59913	1083599	4.59913	1114176	4.59913	1025665	4.59913	1171205	4.59913	1349001	4.59913	1469964
																			85.1667	99.9949				371.1	1087.98		4.60398	1069462	4.60398	1102984	4.60398	1034378	4.60398	1194523	4.60398	1351159	4.60398	1452933
																			85.3333	99.9948				372.6	792.023		4.60882	1069788	4.60882	1101174	4.60882	1034763	4.60882	1199262	4.60882	1339320	4.60883	1459319
																			85.5	99.9957				373.1	888.819		4.61367	1076436	4.61367	1113381	4.61367	1040237	4.61367	1191469	4.61367	1344977	4.61367	1457835
																			85.6667	99.9968				373.8	369.681		4.61852	1056524	4.61852	1113383	4.61852	1024419	4.61852	1198959	4.61852	1329655	4.61852	1458176
																			85.8333	99.9983				374.6	769.748		4.62335	1039420	4.62335	1090683	4.62335	995558	4.62335	1202969	4.62335	1325578	4.62337	1453212
																			86	100.002				376	437.419		4.6282	1043111	4.6282	1089061	4.6282	1006935	4.6282	1208667	4.6282	1311055	4.6282	1447497
																			86.1667	100.005				377	454.562		4.63305	1022425	4.63305	1087538	4.63305	997538	4.63305	1182599	4.63305	1306214	4.63305	1448821
																			86.3333	100.007				381.2	160.153		4.63788	1032006	4.63788	1081667	4.63788	993582	4.63788	1157455	4.63788	1306646	4.6379	1462651
																			86.5	100.01				382	601.145		4.64273	1024498	4.64273	1082581	4.64273	1000211	4.64273	1151023	4.64273	1300713	4.64273	1486172
																			86.6667	100.012				382.9	1650.68		4.64758	1040126	4.64758	1084075	4.64758	969757	4.64758	1138191	4.64758	1303463	4.64758	1499285
																			86.8333	100.014				383.9	1465.37		4.65242	1016667	4.65242	1071789	4.65242	963430	4.65242	1150923	4.65242	1326309	4.65243	1497036
																			87	100.016				384.7	1021.22		4.65727	1016685	4.65727	1076935	4.65727	968521	4.65727	1175814	4.65727	1348398	4.65727	1515149
																			87.1667	100.017				386	425.012		4.66212	1019114	4.66212	1093640	4.66212	987173	4.66212	1191350	4.66212	1367721	4.66212	1530743
																			87.3333	100.016				386.9	1235.19		4.66695	1047799	4.66695	1115716	4.66695	1004594	4.66695	1197661	4.66695	1401674	4.66697	1547407
																			87.5	100.015				387.6	510.861		4.6718	1102823	4.6718	1148414	4.6718	1028705	4.6718	1222776	4.6718	1442307	4.6718	1564970
																			87.6667	100.015				388.8	978.421		4.67663	1137398	4.67665	1175173	4.67665	1062350	4.67663	1251778	4.67665	1485036	4.67665	1572361
																			87.8333	100.014				390.9	442.707		4.68148	1146719	4.68148	1210431	4.68148	1104920	4.68148	1271838	4.68148	1468366	4.6815	1607807
																			88	100.013				391.8	220.119		4.68633	1149199	4.68633	1224355	4.68633	1113199	4.68633	1309670	4.68633	1442357	4.68633	1642733
																			88.1667	100.013				392.6	180.6		4.69117	1156740	4.69117	1223672	4.69117	1105172	4.69117	1313673	4.69118	1416328	4.69118	1641625
																			88.3333	100.013				395.9	217.396		4.69602	1125981	4.69602	1211353	4.69602	1095276	4.69602	1319666	4.69602	1378189	4.69603	1628656
																			88.5	100.012				396.7	276.873		4.70087	1090148	4.70087	1173490	4.70087	1079163	4.70087	1283905	4.70087	1325835	4.70087	1603803
																			88.6667	100.013				397.2	217.633		4.7057	1054905	4.7057	1137470	4.7057	1041989	4.7057	1242074	4.70572	1305223	4.70572	1599115
																			88.8333	100.014				397.9	168.597		4.71055	1022227	4.71055	1102025	4.71055	1016302	4.71055	1190370	4.71055	1289088	4.71055	1563506
																			89	100.014				398.7	723.223		4.7154	998487	4.7154	1087108	4.7154	984848	4.7154	1158310	4.7154	1295157	4.7154	1532792
																			89.1667	100.014				399.2	713.779		4.72023	993571	4.72023	1083227	4.72023	970016	4.72023	1139952	4.72023	1289031	4.72025	1494162
																			89.3333	100.014				399.9	483.602		4.72508	989107	4.72508	1051599	4.72508	958628	4.72508	1128229	4.72508	1278780	4.72508	1479989
																			89.5	100.014				400.8	2687.59		4.72993	978822	4.72993	1026304	4.72993	948560	4.72993	1119268	4.72993	1289885	4.72993	1497437
																			89.6667	100.013				401.7	1315.48		4.73477	974458	4.73477	1032637	4.73477	943144	4.73477	1116474	4.73477	1291490	4.73478	1497952
																			89.8333	100.012				402.2	750.125		4.73962	975812	4.73962	1036883	4.73962	938852	4.73962	1122137	4.73962	1266151	4.73962	1493689
																			90	100.012				402.7	1268.16		4.74447	975964	4.74447	1047622	4.74447	929491	4.74447	1118409	4.74447	1260561	4.74447	1480619
																			90.1667	100.012				403.1	897.644		4.7493	967391	4.7493	1031392	4.7493	928443	4.7493	1120120	4.7493	1265810	4.74932	1486256
																			90.3333	100.012				404	487.894		4.75415	960525	4.75415	1012593	4.75415	934099	4.75415	1117819	4.75415	1266776	4.75415	1498886
																			90.5	100.013				404.6	553.464		4.759	959361	4.759	1007518	4.759	935494	4.759	1118197	4.759	1251538	4.759	1496154
																			90.6667	100.015				406.3	155.766		4.76383	962773	4.76383	1005632	4.76383	934070	4.76383	1117071	4.76383	1254328	4.76385	1483819
																			90.8333	100.015				408.6	380.746		4.76868	955265	4.76868	1019940	4.76868	934006	4.76868	1118701	4.76868	1264929	4.76868	1507748
																			91	100.016				412	283.882		4.77353	965313	4.77353	1039095	4.77353	928877	4.77353	1100966	4.77353	1269117	4.77353	1493255
																			91.1667	100.016				412.7	297.252		4.77837	971327	4.77837	1052962	4.77837	944557	4.77837	1094673	4.77837	1256623	4.77838	1491078
																			91.3333	100.016				413	300.739		4.78322	991106	4.78322	1063346	4.78322	946099	4.78322	1121586	4.78322	1270902	4.78322	1504815
																			91.5	100.016				414.9	1528.88		4.78807	1000178	4.78807	1075702	4.78807	953920	4.78807	1125144	4.78807	1278512	4.78807	1528337
																			91.6667	100.017				415.5	1137.63		4.7929	1017022	4.7929	1056017	4.7929	950087	4.7929	1128661	4.7929	1295130	4.79292	1535384
																			91.8333	100.018				416	458.672		4.79775	1020086	4.79775	1045432	4.79775	959265	4.79775	1134586	4.79775	1284981	4.79775	1509746
																			92	100.02				417.1	737.713		4.8026	1009740	4.8026	1065450	4.8026	975387	4.8026	1137331	4.8026	1290649	4.8026	1511927
																			92.1667	100.022				418	364.36		4.80743	983989	4.80743	1073625	4.80743	969783	4.80743	1124491	4.80743	1289237	4.80745	1506267
																			92.3333	100.024				419	567.659		4.81228	981886	4.81228	1063404	4.81228	963880	4.81228	1114526	4.81228	1263498	4.81228	1499578
																			92.5	100.025				419.9	205.26		4.81713	991974	4.81713	1054178	4.81713	954732	4.81713	1111432	4.81713	1243083	4.81713	1499454
																			92.6667	100.026				421	196.044		4.82197	986617	4.82197	1041621	4.82197	945583	4.82197	1106990	4.82197	1257856	4.82198	1514659
																			92.8333	100.027				422.4	397.457		4.82682	966290	4.82682	1045071	4.82682	942463	4.82682	1103155	4.82682	1258912	4.82682	1508652
																			93	100.026				422.9	216.449		4.83167	964423	4.83167	1025279	4.83167	930937	4.83167	1100625	4.83167	1256067	4.83167	1520648
																			93.1667	100.023				423.8	201.619		4.8365	987433	4.8365	1019522	4.8365	942588	4.8365	1117392	4.8365	1252218	4.83652	1508546
																			93.3333	100.02				424.1	182.927		4.84135	1001759	4.84135	1010055	4.84135	929111	4.84135	1105990	4.84135	1248155	4.84135	1514468
																			93.5	100.015				426.9	273.561		4.8462	998299	4.8462	1010405	4.8462	916127	4.8462	1098673	4.8462	1232704	4.8462	1515206
																			93.6667	100.011				428.3	373.817		4.85103	976875	4.85103	996210	4.85103	930930	4.85103	1100751	4.85103	1239934	4.85105	1538511
																			93.8333	100.008				429	1349.92		4.85588	971103	4.85588	1006032	4.85588	940700	4.85588	1115332	4.85588	1261868	4.85588	1528779
																			94	100.004				429.7	451.514		4.86072	964712	4.86072	1012765	4.86072	929447	4.86072	1106979	4.86073	1276659	4.86073	1515890
																			94.1667	100.004				430.5	797.434		4.86557	980184	4.86557	1018136	4.86557	941993	4.86557	1119006	4.86557	1284101	4.86558	1499945
																			94.3333	100.003				431.1	922.773		4.87042	994035	4.87042	1016855	4.87042	955846	4.87042	1142234	4.87042	1293222	4.87042	1506449
																			94.5	100.004				431.6	188.971		4.87525	1018356	4.87525	1033662	4.87525	968247	4.87525	1146857	4.87527	1282145	4.87527	1526304
																			94.6667	100.006				432.7	242.739		4.8801	1054650	4.8801	1059789	4.8801	983525	4.8801	1152155	4.8801	1297243	4.88012	1532964
																			94.8333	100.011				433.1	343.587		4.88495	1093260	4.88495	1086431	4.88495	1024744	4.88495	1152429	4.88495	1314228	4.88495	1543326
																			95	100.015				435.3	291.528		4.88978	1121964	4.88978	1129309	4.88978	1070989	4.88978	1183337	4.88978	1359691	4.8898	1542263
																			95.1667	100.018				435.9	259.609		4.89463	1163717	4.89463	1157419	4.89463	1152025	4.89463	1210895	4.89463	1377307	4.89463	1547091
																			95.3333	100.02				442.7	157.335		4.89948	1226417	4.89948	1217535	4.89948	1227105	4.89948	1256935	4.89948	1400903	4.89948	1582803
																			95.5	100.023				443.7	236.375		4.90432	1314183	4.90432	1266999	4.90432	1309955	4.90432	1292682	4.90432	1437849	4.90433	1595498
																			95.6667	100.026				444.9	439.754		4.90917	1400283	4.90917	1358153	4.90917	1372417	4.90917	1359489	4.90917	1473806	4.90917	1578063
																			95.8333	100.028				445.8	459.173		4.91402	1479435	4.91402	1448034	4.91402	1459833	4.91402	1426555	4.91402	1549924	4.91402	1543356
																			96	100.031				446.8	674.773		4.91885	1537862	4.91885	1536248	4.91885	1527444	4.91885	1495546	4.91885	1610362	4.91887	1562037
																			96.1667	100.033				447.8	224.971		4.9237	1603452	4.9237	1599765	4.9237	1621237	4.9237	1595145	4.9237	1638287	4.9237	1596378
																			96.3333	100.034				451	312.233		4.92855	1654673	4.92855	1677756	4.92855	1642693	4.92855	1672313	4.92855	1735407	4.92855	1620558
																			96.5	100.036				451.4	302.891		4.93338	1672229	4.93338	1723563	4.93338	1653299	4.93338	1738191	4.93338	1808078	4.9334	1642673
																			96.6667	100.037				456.6	243.744		4.93823	1674603	4.93823	1740405	4.93823	1649627	4.93823	1777793	4.93823	1879751	4.93823	1660679
																			96.8333	100.036				457.3	327.264		4.94308	1661439	4.94308	1723816	4.94308	1614190	4.94308	1821588	4.94308	1956234	4.94308	1725831
																			97	100.035				458.3	230.509		4.94792	1630971	4.94792	1683087	4.94792	1573756	4.94792	1829535	4.94792	1989971	4.94793	1828284
																			97.1667	100.035				458.7	251.346		4.95277	1579612	4.95277	1668165	4.95277	1522824	4.95277	1785429	4.95277	1977489	4.95277	1911899
																			97.3333	100.035				459.3	306.504		4.95762	1507304	4.95762	1631023	4.95762	1467231	4.95762	1753441	4.95762	1934520	4.95762	1987457
																			97.5	100.033				460.4	311.203		4.96245	1429347	4.96245	1585299	4.96245	1394889	4.96245	1734636	4.96245	1885081	4.96247	2079222
																			97.6667	100.031				460.8	488.128		4.9673	1356820	4.9673	1521031	4.9673	1303316	4.9673	1681867	4.9673	1851699	4.9673	2130995
																			97.8333	100.03				461.2	379.863		4.97215	1303771	4.97215	1456524	4.97215	1231747	4.97215	1619998	4.97215	1820324	4.97215	2170203
																			98	100.029				462.5	551.118		4.97698	1266726	4.97698	1403237	4.97698	1186180	4.97698	1544257	4.97698	1789466	4.977	2205404
																			98.1667	100.026				463	1103.16		4.98183	1231759	4.98183	1356573	4.98183	1168556	4.98183	1496748	4.98183	1731609	4.98183	2226568
																			98.3333	100.024				464	406.257		4.98668	1211504	4.98668	1329297	4.98668	1152514	4.98668	1469513	4.98668	1694014	4.98668	2211906
																			98.5	100.021				464.6	289.823		4.99152	1194699	4.99152	1298818	4.99152	1152865	4.99152	1445551	4.99152	1639497	4.99153	2194720
																			98.6667	100.018				465.9	186.031		4.99637	1169741	4.99637	1264682	4.99637	1145528	4.99637	1405979	4.99637	1549134	4.99637	2150319
																			98.8333	100.016				466.9	585.883		5.00122	1147277	5.00122	1229716	5.00122	1116731	5.00122	1349187	5.00122	1483269	5.00122	2073097
																			99	100.014				468.9	213.241		5.00605	1111413	5.00605	1193191	5.00605	1068640	5.00605	1279566	5.00605	1414829	5.00607	1963838
																			99.1667	100.013				470.8	209.947		5.0109	1067173	5.0109	1161400	5.0109	1031422	5.0109	1246006	5.0109	1351947	5.0109	1868519
																			99.3333	100.012				471.6	317.745		5.01575	1032857	5.01575	1132207	5.01575	993928	5.01575	1191994	5.01575	1316641	5.01575	1781897
																			99.5	100.012				472.8	423.726		5.02058	1001968	5.02058	1114580	5.02058	971658	5.02058	1181691	5.02058	1281728	5.0206	1717265
																			99.6667	100.012				473.6	387.517		5.02543	986234	5.02543	1073231	5.02543	954382	5.02543	1147539	5.02543	1268670	5.02543	1679475
																			99.8333	100.012				474.9	636.698		5.03027	1007484	5.03027	1056528	5.03027	942364	5.03027	1149630	5.03028	1275424	5.03028	1625395
																			100	100.013				475.7	351.819		5.03512	987679	5.03512	1060253	5.03512	939986	5.03512	1133574	5.03512	1275759	5.03513	1601496
																			100.167	100.014				476.9	445.214		5.03997	976301	5.03997	1044722	5.03997	965696	5.03997	1112853	5.03997	1267511	5.03997	1568709
																			100.333	100.015				477.9	547.339		5.0448	971761	5.0448	1046582	5.0448	966626	5.0448	1097887	5.04482	1270803	5.04482	1542959
																			100.5	100.015				479	360.793		5.04965	985648	5.04965	1042907	5.04965	949276	5.04965	1102384	5.04965	1259813	5.04967	1541695
																			100.667	100.016				479.8	210.19		5.0545	957992	5.0545	1045360	5.0545	941697	5.0545	1110489	5.0545	1265175	5.0545	1538932
																			100.833	100.017				480.7	250.809		5.05933	943283	5.05933	1032457	5.05933	941063	5.05933	1104596	5.05935	1259306	5.05935	1534241
																			101	100.019				481	272.12		5.06418	959025	5.06418	1026140	5.06418	948704	5.06418	1100022	5.06418	1246922	5.06418	1507577
																			101.167	100.021				482.7	794.987		5.06903	959939	5.06903	1034802	5.06903	945280	5.06903	1111365	5.06903	1261767	5.06903	1495653
																			101.333	100.023				484	556.932		5.07387	969563	5.07387	1027734	5.07387	945410	5.07387	1102564	5.07387	1276766	5.07388	1498798
																			101.5	100.027				485	548.385		5.07872	989670	5.07872	1035592	5.07872	949955	5.07872	1109209	5.07872	1295888	5.07872	1512224
																			101.667	100.029				485.9	323.039		5.08357	1004988	5.08357	1069528	5.08357	960874	5.08357	1112371	5.08357	1340412	5.08357	1502222
																			101.833	100.03				486.3	294.074		5.0884	1026794	5.0884	1116078	5.0884	1000726	5.0884	1139330	5.0884	1441106	5.08842	1533741
																			102	100.031				486.8	735.536		5.09325	1115805	5.09325	1204274	5.09325	1082093	5.09325	1212992	5.09325	1580322	5.09325	1638968
																			102.167	100.029				487.6	453.466		5.0981	1244779	5.0981	1281946	5.0981	1189356	5.0981	1325566	5.0981	1728764	5.0981	1728791
																			102.333	100.027				488.6	761.311		5.10293	1382425	5.10293	1421544	5.10293	1311251	5.10293	1454482	5.10293	1845133	5.10295	1871917
																			102.5	100.025				489.2	703.467		5.10778	1497366	5.10778	1558567	5.10778	1416958	5.10778	1564450	5.10778	1892106	5.10778	1991329
																			102.667	100.024				489.6	738.622		5.11263	1538242	5.11263	1631188	5.11263	1486141	5.11263	1644395	5.11263	1837872	5.11263	2068797
																			102.833	100.022				490.3	1066.6		5.11747	1524131	5.11747	1596717	5.11747	1506365	5.11747	1661757	5.11747	1721215	5.11748	2078873
																			103	100.022				491.6	1174.96		5.12232	1457706	5.12232	1515211	5.12232	1457367	5.12232	1615909	5.12232	1582218	5.12232	2038052
																			103.167	100.023				492.4	943.685		5.12717	1355471	5.12717	1400443	5.12717	1345020	5.12717	1519645	5.12717	1460015	5.12717	1923464
																			103.333	100.023				493.6	644.528		5.132	1213961	5.132	1279479	5.132	1214201	5.132	1396189	5.132	1383721	5.13202	1792346
																			103.5	100.026				494.4	1181.41		5.13685	1113460	5.13685	1186400	5.13685	1083491	5.13685	1296804	5.13685	1319605	5.13685	1684603
																			103.667	100.028				495.1	584.856		5.1417	1046237	5.1417	1120749	5.1417	999143	5.1417	1228228	5.1417	1264452	5.1417	1585778
																			103.833	100.03				496.6	1023.6		5.14653	1003032	5.14653	1066621	5.14653	968708	5.14653	1164499	5.14653	1253639	5.14655	1525797
																			104	100.031				497.5	731.959		5.15138	982894	5.15138	1028470	5.15138	944794	5.15138	1127725	5.15138	1235912	5.15138	1486313
																			104.167	100.032				498.5	1290.12		5.15623	972221	5.15623	1014046	5.15623	930056	5.15623	1089642	5.15623	1237991	5.15623	1479571
																			104.333	100.033				499.1	1544.07		5.16107	981605	5.16107	1011813	5.16107	927494	5.16107	1077920	5.16107	1235148	5.16108	1483788
																			104.5	100.035							5.16592	962360	5.16592	1003799	5.16592	944518	5.16592	1087425	5.16592	1230324	5.16592	1467861
																			104.667	100.037							5.17077	966428	5.17077	998530	5.17077	956377	5.17077	1075989	5.17077	1224075	5.17077	1466560
																			104.833	100.038							5.1756	954291	5.1756	1005688	5.1756	947593	5.1756	1093787	5.1756	1213130	5.17562	1451158
																			105	100.038							5.18045	952350	5.18045	1013791	5.18045	935591	5.18045	1100817	5.18045	1239568	5.18045	1456694
																			105.167	100.037							5.1853	956937	5.1853	1003611	5.1853	925948	5.1853	1094763	5.1853	1233846	5.1853	1461896
																			105.333	100.035							5.19013	954197	5.19013	1007824	5.19013	930410	5.19013	1089160	5.19013	1237931	5.19015	1456701
																			105.5	100.031							5.19498	957028	5.19498	1009945	5.19498	926004	5.19498	1091395	5.19498	1240588	5.19498	1471396
																			105.667	100.028							5.19982	952832	5.19982	1010987	5.19982	925278	5.19982	1088711	5.19983	1242894	5.19983	1461328
																			105.833	100.027							5.20467	945329	5.20467	991500	5.20467	915486	5.20467	1100062	5.20467	1227464	5.20468	1471834
																			106	100.026							5.20952	949390	5.20952	1016196	5.20952	926364	5.20952	1106000	5.20952	1232040	5.20952	1473752
																			106.167	100.027							5.21435	956668	5.21435	1015259	5.21435	922313	5.21435	1105553	5.21437	1226909	5.21437	1475464
																			106.333	100.029							5.2192	969100	5.2192	1018922	5.2192	922813	5.2192	1115505	5.2192	1230534	5.21922	1457641
																			106.5	100.031							5.22405	970533	5.22405	1007712	5.22405	923860	5.22405	1106037	5.22405	1241333	5.22405	1475325
																			106.667	100.033							5.22888	978270	5.22888	1019849	5.22888	956859	5.22888	1104195	5.2289	1246549	5.2289	1486254
																			106.833	100.039							5.23373	977904	5.23373	1042134	5.23373	952619	5.23373	1117516	5.23373	1241779	5.23373	1482055
																			107	100.042							5.23858	974726	5.23858	1075042	5.23858	962080	5.23858	1112269	5.23858	1242942	5.23858	1467464
																			107.167	100.045							5.24342	962582	5.24342	1055991	5.24342	949460	5.24342	1117253	5.24342	1245615	5.24343	1464133
																			107.333	100.049							5.24827	972122	5.24827	1046122	5.24827	932010	5.24827	1098997	5.24827	1243326	5.24827	1466853
																			107.5	100.051							5.25312	970534	5.25312	1034631	5.25312	923224	5.25312	1093213	5.25312	1234914	5.25312	1457800
																			107.667	100.051							5.25795	964154	5.25795	1038066	5.25795	915728	5.25795	1094587	5.25795	1233688	5.25797	1463470
																			107.833	100.052							5.2628	960718	5.2628	1034191	5.2628	922042	5.2628	1097057	5.2628	1215478	5.2628	1453564
																			108	100.052							5.26765	996558	5.26765	1028458	5.26765	924588	5.26765	1087581	5.26765	1211971	5.26765	1444963
																			108.167	100.053							5.27248	984594	5.27248	1015919	5.27248	929010	5.27248	1086188	5.27248	1208304	5.2725	1460082
																			108.333	100.051							5.27733	969632	5.27733	1030806	5.27733	942783	5.27733	1083093	5.27733	1212733	5.27733	1461836
																			108.5	100.049							5.28218	960979	5.28218	1024720	5.28218	931710	5.28218	1111505	5.28218	1224318	5.28218	1467722
																			108.667	100.048							5.28702	972668	5.28702	1015121	5.28702	920792	5.28702	1111622	5.28702	1228842	5.28703	1457872
																			108.833	100.047							5.29187	980694	5.29187	1010707	5.29187	933029	5.29187	1099036	5.29187	1216767	5.29187	1459451
																			109	100.047							5.29672	973874	5.29672	1021972	5.29672	934815	5.29672	1084018	5.29672	1223504	5.29672	1471257
																			109.167	100.047							5.30155	955583	5.30155	1021478	5.30155	934612	5.30155	1087665	5.30155	1236127	5.30157	1460964
																			109.333	100.047							5.3064	956326	5.3064	1013796	5.3064	931171	5.3064	1080368	5.3064	1224887	5.3064	1460443
																			109.5	100.048							5.31125	949818	5.31125	1018652	5.31125	927057	5.31125	1101603	5.31125	1243674	5.31125	1488459
																			109.667	100.049							5.31608	965885	5.31608	1014456	5.31608	920456	5.31608	1087102	5.31608	1256026	5.3161	1477417
																			109.833	100.048							5.32093	990410	5.32093	1025971	5.32093	939789	5.32093	1114918	5.32093	1280057	5.32093	1495569
																			110	100.047							5.32578	1005263	5.32578	1041986	5.32578	956495	5.32578	1130764	5.32578	1278172	5.32578	1506807
																			110.167	100.045							5.33062	1023925	5.33062	1043548	5.33062	973355	5.33062	1148570	5.33062	1307199	5.33063	1531328
																			110.333	100.042							5.33547	1042575	5.33547	1078098	5.33547	990614	5.33547	1168297	5.33547	1336740	5.33547	1553108
																			110.5	100.041							5.34032	1058620	5.34032	1117038	5.34032	1014076	5.34032	1168581	5.34032	1351773	5.34032	1583948
																			110.667	100.041							5.34515	1084788	5.34515	1145624	5.34515	1033020	5.34515	1187923	5.34515	1344038	5.34517	1585695
																			110.833	100.042							5.35	1083864	5.35	1131837	5.35	1041872	5.35	1211462	5.35	1355572	5.35	1569359
																			111	100.044							5.35485	1082886	5.35485	1124813	5.35485	1042332	5.35485	1218776	5.35485	1356191	5.35485	1565453
																			111.167	100.047							5.35968	1065844	5.35968	1130155	5.35968	1042833	5.35968	1197182	5.35968	1335077	5.3597	1572646
																			111.333	100.049							5.36453	1058503	5.36453	1124820	5.36453	1009488	5.36453	1187269	5.36453	1319370	5.36453	1568374
																			111.5	100.052							5.36937	1065722	5.36938	1130726	5.36938	996957	5.36937	1177086	5.36938	1314540	5.36938	1564933
																			111.667	100.053							5.37422	1063169	5.37422	1139906	5.37422	1006666	5.37422	1178375	5.37422	1340148	5.37423	1575091
																			111.833	100.054							5.37907	1091806	5.37907	1149707	5.37907	1029435	5.37907	1185467	5.37907	1405175	5.37907	1586848
																			112	100.053							5.3839	1145718	5.3839	1176285	5.3839	1071241	5.3839	1241161	5.38392	1479093	5.38392	1617639
																			112.167	100.051							5.38875	1212434	5.38875	1223713	5.38875	1133297	5.38875	1301960	5.38875	1554245	5.38877	1661043
																			112.333	100.047							5.3936	1249302	5.3936	1306115	5.3936	1206408	5.3936	1343190	5.3936	1609178	5.3936	1721142
																			112.5	100.046							5.39843	1287425	5.39843	1371725	5.39843	1250644	5.39843	1396681	5.39845	1608011	5.39845	1798527
																			112.667	100.045							5.40328	1298952	5.40328	1358594	5.40328	1272532	5.40328	1444754	5.40328	1562134	5.40328	1837297
																			112.833	100.045							5.40813	1289740	5.40813	1332051	5.40813	1227761	5.40813	1438208	5.40813	1485439	5.40813	1801186
																			113	100.047							5.41297	1203248	5.41297	1286197	5.41297	1167928	5.41297	1383798	5.41297	1398941	5.41298	1724538
																			113.167	100.048							5.41782	1118950	5.41782	1201821	5.41782	1090936	5.41782	1301512	5.41782	1342900	5.41782	1636920
																			113.333	100.049							5.42267	1057509	5.42267	1134338	5.42267	1039875	5.42267	1232159	5.42267	1311175	5.42267	1593289
																			113.5	100.05							5.4275	1030904	5.4275	1078239	5.4275	992669	5.4275	1180548	5.4275	1288628	5.42752	1552346
																			113.667	100.052							5.43235	1022507	5.43235	1059961	5.43235	970008	5.43235	1147171	5.43235	1270237	5.43235	1514472
																			113.833	100.054							5.4372	1001356	5.4372	1068840	5.4372	949783	5.4372	1135244	5.4372	1283167	5.4372	1513613
																			114	100.056							5.44203	1011720	5.44203	1069089	5.44203	978528	5.44203	1140322	5.44203	1309777	5.44205	1516442
																			114.167	100.059							5.44688	1012843	5.44688	1091027	5.44688	1018159	5.44688	1156801	5.44688	1331249	5.44688	1532188
																			114.333	100.06							5.45173	1041168	5.45173	1116301	5.45173	1040548	5.45173	1181407	5.45173	1358699	5.45173	1560159
																			114.5	100.059							5.45657	1075270	5.45657	1148661	5.45657	1046653	5.45657	1220125	5.45657	1390610	5.45658	1569777
																			114.667	100.058							5.46142	1109584	5.46142	1173524	5.46142	1051282	5.46142	1242326	5.46142	1413318	5.46142	1611606
																			114.833	100.056							5.46627	1130852	5.46627	1194003	5.46627	1095995	5.46627	1252791	5.46627	1422004	5.46627	1641606
																			115	100.053							5.4711	1145748	5.4711	1208814	5.4711	1121603	5.4711	1265045	5.4711	1437460	5.47112	1652650
																			115.167	100.052							5.47595	1139484	5.47595	1211761	5.47595	1123992	5.47595	1302126	5.47595	1429345	5.47595	1637733
																			115.333	100.052							5.4808	1136171	5.4808	1209529	5.4808	1104369	5.4808	1290755	5.4808	1414524	5.4808	1640757
																			115.5	100.053							5.48563	1123203	5.48563	1191380	5.48563	1088050	5.48563	1289242	5.48563	1406800	5.48565	1645956
																			115.667	100.056							5.49048	1093290	5.49048	1157144	5.49048	1064865	5.49048	1239521	5.49048	1371374	5.49048	1627095
																			115.833	100.058							5.49533	1069856	5.49533	1121952	5.49533	1043774	5.49533	1217631	5.49533	1319712	5.49533	1596736
																			116	100.06							5.50017	1047528	5.50017	1083254	5.50017	1004744	5.50017	1196856	5.50017	1299490	5.50018	1568194
																			116.167	100.063							5.50502	1026934	5.50502	1078911	5.50502	987156	5.50502	1180999	5.50502	1295065	5.50502	1551487
																			116.333	100.063							5.50987	999515	5.50987	1075466	5.50987	971205	5.50987	1142791	5.50987	1289557	5.50987	1534576
																			116.5	100.061							5.5147	999241	5.5147	1062437	5.5147	945736	5.5147	1123771	5.5147	1283593	5.51472	1498295
																			116.667	100.06							5.51955	994785	5.51955	1059639	5.51955	942794	5.51955	1119990	5.51955	1282333	5.51955	1507263
																			116.833	100.059							5.5244	1003437	5.5244	1069624	5.5244	970902	5.5244	1109770	5.5244	1287583	5.5244	1502766
																			117	100.055							5.52923	1008210	5.52923	1077774	5.52923	991327	5.52923	1119496	5.52923	1282873	5.52925	1485161
																			117.167	100.053							5.53408	1008673	5.53408	1074408	5.53408	971279	5.53408	1119851	5.53408	1289608	5.53408	1492213
																			117.333	100.051							5.53892	986594	5.53893	1059006	5.53893	950073	5.53892	1113270	5.53893	1291746	5.53893	1514340
																			117.5	100.049							5.54377	970635	5.54377	1066898	5.54377	935085	5.54377	1116259	5.54377	1280145	5.54378	1513405
																			117.667	100.047							5.54862	990230	5.54862	1082356	5.54862	945505	5.54862	1132023	5.54862	1275507	5.54862	1491650
																			117.833	100.045							5.55345	988291	5.55345	1065934	5.55345	946922	5.55345	1122760	5.55347	1276702	5.55347	1476631
																			118	100.043							5.5583	988767	5.5583	1058523	5.5583	941289	5.5583	1122927	5.5583	1286458	5.55832	1490188
																			118.167	100.042							5.56315	985534	5.56315	1061294	5.56315	942742	5.56315	1136518	5.56315	1281846	5.56315	1499504
																			118.333	100.04							5.56798	1001289	5.56798	1070093	5.56798	942298	5.56798	1130271	5.568	1287004	5.568	1499904
																			118.5	100.04							5.57283	1006923	5.57283	1086602	5.57283	936390	5.57283	1130824	5.57283	1304710	5.57283	1508761
																			118.667	100.042							5.57768	1016625	5.57768	1088346	5.57768	964272	5.57768	1137605	5.57768	1301238	5.57768	1512184
																			118.833	100.045							5.58252	1029072	5.58252	1096260	5.58252	978444	5.58252	1144988	5.58252	1298761	5.58253	1528249
																			119	100.048							5.58737	1032214	5.58737	1087195	5.58737	987024	5.58737	1150775	5.58737	1309003	5.58737	1557357
																			119.167	100.056							5.59222	1021555	5.59222	1078610	5.59222	989816	5.59222	1145365	5.59222	1302488	5.59222	1550887
																			119.333	100.063							5.59705	987358	5.59705	1081482	5.59705	965888	5.59705	1141280	5.59705	1280870	5.59707	1546762
																			119.5	100.068							5.6019	984690	5.6019	1067962	5.6019	944538	5.6019	1143491	5.6019	1280967	5.6019	1516477
																			119.667	100.073							5.60675	987971	5.60675	1073107	5.60675	944639	5.60675	1142482	5.60675	1274129	5.60675	1496737
																			119.833	100.078							5.61158	988880	5.61158	1066477	5.61158	960188	5.61158	1121908	5.61158	1251270	5.6116	1493099
																			120	100.082							5.61643	979525	5.61643	1068787	5.61643	948498	5.61643	1124988	5.61643	1266214	5.61643	1509691
																			120.167	100.085							5.62128	971588	5.62128	1066711	5.62128	949627	5.62128	1125660	5.62128	1271538	5.62128	1516190
																			120.333	100.088							5.62612	988876	5.62612	1063017	5.62612	957478	5.62612	1127665	5.62612	1273008	5.62613	1525640
																			120.5	100.086							5.63097	1014922	5.63097	1073520	5.63097	952491	5.63097	1137806	5.63097	1280249	5.63097	1522133
																			120.667	100.086							5.63582	1015026	5.63582	1062488	5.63582	960077	5.63582	1136925	5.63582	1299961	5.63582	1521282
																			120.833	100.085							5.64065	1033344	5.64065	1069863	5.64065	961452	5.64065	1148095	5.64065	1294679	5.64067	1523335
																			121	100.085							5.6455	1009015	5.6455	1074193	5.6455	963725	5.6455	1162834	5.6455	1313333	5.6455	1512865
																			121.167	100.082							5.65035	1005878	5.65035	1082300	5.65035	982519	5.65035	1156025	5.65035	1310400	5.65035	1519841
																			121.333	100.081							5.65518	1020135	5.65518	1077377	5.65518	968161	5.65518	1164059	5.65518	1310129	5.6552	1530875
																			121.5	100.081							5.66003	1019457	5.66003	1079745	5.66003	968488	5.66003	1174305	5.66003	1305037	5.66003	1559465
																			121.667	100.079							5.66488	1010617	5.66488	1060218	5.66488	966721	5.66488	1176263	5.66488	1316729	5.66488	1567091
																			121.833	100.078							5.66972	1005909	5.66972	1068172	5.66972	963124	5.66972	1144823	5.66972	1313990	5.66973	1559386
																			122	100.075							5.67457	995085	5.67457	1078181	5.67457	959568	5.67457	1150756	5.67457	1295622	5.67457	1539297
																			122.167	100.072							5.67942	985923	5.67942	1080050	5.67942	978888	5.67942	1124419	5.67942	1285972	5.67942	1547072
																			122.333	100.07							5.68425	986753	5.68425	1067850	5.68425	995532	5.68425	1142325	5.68425	1302509	5.68427	1548688
																			122.5	100.065							5.6891	1005628	5.6891	1078383	5.6891	990665	5.6891	1151824	5.6891	1325801	5.6891	1547448
																			122.667	100.062							5.69395	1022459	5.69395	1088382	5.69395	999837	5.69395	1152791	5.69395	1338232	5.69395	1553084
																			122.833	100.06							5.69878	1036903	5.69878	1090351	5.69878	995753	5.69878	1166353	5.69878	1332245	5.6988	1576469
																			123	100.059							5.70363	1045325	5.70363	1100206	5.70363	1012188	5.70363	1187303	5.70363	1307507	5.70363	1583033
																			123.167	100.059							5.70847	1029020	5.70848	1106107	5.70848	1016318	5.70847	1194562	5.70848	1311621	5.70848	1598395
																			123.333	100.058							5.71332	1028322	5.71332	1111826	5.71332	1006883	5.71332	1201826	5.71332	1316995	5.71333	1584739
																			123.5	100.056							5.71817	1022886	5.71817	1116349	5.71817	1008101	5.71817	1200402	5.71817	1324609	5.71817	1561551
																			123.667	100.055							5.723	1030673	5.723	1102905	5.723	999691	5.723	1203944	5.72302	1314482	5.72302	1584187
																			123.833	100.054							5.72785	1032185	5.72785	1107128	5.72785	991762	5.72785	1197333	5.72785	1297498	5.72787	1593750
																			124	100.054							5.7327	1043309	5.7327	1094515	5.7327	971917	5.7327	1184407	5.7327	1302463	5.7327	1587812
																			124.167	100.054							5.73753	1033552	5.73753	1084692	5.73753	973124	5.73753	1172759	5.73755	1323872	5.73755	1572738
																			124.333	100.055							5.74238	1014362	5.74238	1090973	5.74238	972039	5.74238	1152634	5.74238	1333295	5.74238	1575213
																			124.5	100.056							5.74723	1010094	5.74723	1081559	5.74723	982844	5.74723	1153529	5.74723	1313486	5.74723	1552659
																			124.667	100.056							5.75207	1004721	5.75207	1057391	5.75207	974586	5.75207	1154617	5.75207	1304522	5.75208	1554253
																			124.833	100.057							5.75692	1019112	5.75692	1058189	5.75692	975899	5.75692	1161105	5.75692	1295132	5.75692	1529567
																			125	100.057							5.76177	1005648	5.76177	1074320	5.76177	968200	5.76177	1135651	5.76177	1300784	5.76177	1513861
																			125.167	100.058							5.7666	998191	5.7666	1070523	5.7666	955919	5.7666	1134195	5.7666	1311386	5.76662	1513957
																			125.333	100.059							5.77145	1006520	5.77145	1061394	5.77145	951741	5.77145	1121970	5.77145	1297572	5.77145	1536454
																			125.5	100.061							5.7763	1004492	5.7763	1054205	5.7763	959018	5.7763	1126389	5.7763	1269266	5.7763	1545956
																			125.667	100.063							5.78113	991850	5.78113	1065131	5.78113	959886	5.78113	1133553	5.78113	1261671	5.78115	1549068
																			125.833	100.065							5.78598	988172	5.78598	1058778	5.78598	964070	5.78598	1154647	5.78598	1269646	5.78598	1545975
																			126	100.065							5.79083	994848	5.79083	1059495	5.79083	965521	5.79083	1166830	5.79083	1295533	5.79083	1540722
																			126.167	100.064							5.79567	988159	5.79567	1077655	5.79567	962972	5.79567	1167354	5.79567	1289539	5.79568	1525337
																			126.333	100.064							5.80052	1000530	5.80052	1065364	5.80052	964578	5.80052	1145991	5.80052	1298356	5.80052	1517448
																			126.5	100.062							5.80537	1007532	5.80537	1053345	5.80537	952999	5.80537	1137454	5.80537	1298285	5.80537	1526426
																			126.667	100.06							5.8102	999095	5.8102	1038522	5.8102	954535	5.8102	1148272	5.8102	1289209	5.81022	1542634
																			126.833	100.057							5.81505	987294	5.81505	1044676	5.81505	969536	5.81505	1152469	5.81505	1288136	5.81505	1552527
																			127	100.054							5.8199	993066	5.8199	1057418	5.8199	968086	5.8199	1147848	5.8199	1290820	5.8199	1543518
																			127.167	100.052							5.82473	1008455	5.82473	1065349	5.82473	971312	5.82473	1154570	5.82473	1290635	5.82475	1535862
																			127.333	100.05							5.82958	1011686	5.82958	1063304	5.82958	963970	5.82958	1140803	5.82958	1289936	5.82958	1538428
																			127.5	100.047							5.83443	1005292	5.83443	1064291	5.83443	960925	5.83443	1127380	5.83443	1298969	5.83443	1541147
																			127.667	100.045							5.83927	983955	5.83927	1053653	5.83927	962638	5.83927	1131944	5.83927	1293429	5.83928	1557687
																			127.833	100.044							5.84412	993596	5.84412	1046423	5.84412	971779	5.84412	1128060	5.84412	1290073	5.84412	1556772
																			128	100.044							5.84897	996444	5.84897	1071934	5.84897	982619	5.84897	1115276	5.84897	1298954	5.84897	1546613
																			128.167	100.043							5.8538	997606	5.8538	1082081	5.8538	967413	5.8538	1107508	5.8538	1300656	5.85382	1540925
																			128.333	100.042							5.85865	1005439	5.85865	1080177	5.85865	969475	5.85865	1125396	5.85865	1296810	5.85865	1537459
																			128.5	100.043							5.8635	1004371	5.8635	1075070	5.8635	963392	5.8635	1136686	5.8635	1289702	5.8635	1562814
																			128.667	100.044							5.86833	1002233	5.86833	1082130	5.86833	969957	5.86833	1150637	5.86833	1305414	5.86835	1569938
																			128.833	100.044							5.87318	1013127	5.87318	1075788	5.87318	962266	5.87318	1157216	5.87318	1289916	5.87318	1554353
																			129	100.044							5.87802	1025203	5.87803	1098619	5.87803	957622	5.87802	1146400	5.87803	1302568	5.87803	1559502
																			129.167	100.046							5.88287	1019387	5.88287	1085133	5.88287	954748	5.88287	1137973	5.88287	1291803	5.88288	1561207
																			129.333	100.047							5.88772	1007144	5.88772	1066354	5.88772	980590	5.88772	1135450	5.88772	1274539	5.88772	1558499
																			129.5	100.048							5.89255	996945	5.89255	1064346	5.89255	968330	5.89255	1136689	5.89257	1286576	5.89257	1562930
																			129.667	100.049							5.8974	980406	5.8974	1055141	5.8974	964538	5.8974	1142487	5.8974	1284676	5.89742	1530391
																			129.833	100.049							5.90225	982606	5.90225	1064263	5.90225	977504	5.90225	1134518	5.90225	1287009	5.90225	1543848
																			130	100.05							5.90708	984203	5.90708	1077396	5.90708	969509	5.90708	1125175	5.9071	1319529	5.9071	1550933
																			130.167	100.05							5.91193	987550	5.91193	1063739	5.91193	955032	5.91193	1135994	5.91193	1349758	5.91193	1549964
																			130.333	100.05							5.91678	1007401	5.91678	1059744	5.91678	941632	5.91678	1129173	5.91678	1326355	5.91678	1560218
																			130.5	100.049							5.92162	997802	5.92162	1063241	5.92162	928443	5.92162	1133929	5.92162	1294736	5.92163	1539148
																			130.667	100.047							5.92647	1000838	5.92647	1050897	5.92647	935901	5.92647	1167520	5.92647	1287327	5.92647	1523605
																			130.833	100.044							5.93132	975378	5.93132	1059132	5.93132	961172	5.93132	1146555	5.93132	1300802	5.93132	1527194
																			131	100.042							5.93615	980388	5.93615	1060452	5.93615	966258	5.93615	1136802	5.93615	1308466	5.93617	1518771
																			131.167	100.041							5.941	1007761	5.941	1055335	5.941	970152	5.941	1159166	5.941	1318571	5.941	1536712
																			131.333	100.039							5.94585	1018586	5.94585	1066958	5.94585	963244	5.94585	1137536	5.94585	1322075	5.94585	1558890
																			131.5	100.037							5.95068	1006061	5.95068	1064406	5.95068	956770	5.95068	1130530	5.95068	1319139	5.9507	1578994
																			131.667	100.035							5.95553	982740	5.95553	1059191	5.95553	962306	5.95553	1141640	5.95553	1311939	5.95553	1573424
																			131.833	100.032							5.96038	990163	5.96038	1061117	5.96038	946046	5.96038	1141125	5.96038	1308640	5.96038	1569220
																			132	100.031							5.96522	996867	5.96522	1080785	5.96522	957322	5.96522	1127716	5.96522	1306125	5.96523	1583710
																			132.167	100.029							5.97007	995206	5.97007	1091389	5.97007	963428	5.97007	1133678	5.97007	1315107	5.97007	1576320
																			132.333	100.028							5.97492	1003196	5.97492	1093531	5.97492	972672	5.97492	1153360	5.97492	1319029	5.97492	1585196
																			132.5	100.025							5.97975	994898	5.97975	1089077	5.97975	980312	5.97975	1152281	5.97975	1321611	5.97977	1587452
																			132.667	100.024							5.9846	996564	5.9846	1082444	5.9846	980363	5.9846	1167301	5.9846	1316804	5.9846	1578085
																			132.833	100.023							5.98945	995472	5.98945	1069270	5.98945	978558	5.98945	1148152	5.98945	1308027	5.98945	1576641
																			133	100.022							5.99428	995251	5.99428	1075921	5.99428	976494	5.99428	1153837	5.99428	1313905	5.9943	1555480
																			133.167	100.021							5.99913	1001726	5.99913	1074566	5.99913	957981	5.99913	1150688	5.99913	1309132	5.99913	1567817
																			133.333	100.022							6.00398	985212	6.00398	1074720	6.00398	960336	6.00398	1149367	6.00398	1307634	6.00398	1566935
																			133.5	100.023							6.00882	984962	6.00882	1074762	6.00882	943628	6.00882	1149376	6.00882	1301113	6.00883	1570458
																			133.667	100.023							6.01367	997495	6.01367	1055285	6.01367	951813	6.01367	1159194	6.01367	1305060	6.01367	1567702
																			133.833	100.023							6.01852	1008385	6.01852	1071149	6.01852	973430	6.01852	1162915	6.01852	1306302	6.01852	1544881
																			134	100.026							6.02335	1005860	6.02335	1092261	6.02335	964192	6.02335	1158261	6.02335	1303147	6.02337	1567531
																			134.167	100.027							6.0282	1019611	6.0282	1099261	6.0282	957897	6.0282	1155091	6.0282	1304972	6.0282	1582165
																			134.333	100.028							6.03305	1020113	6.03305	1096825	6.03305	961367	6.03305	1161425	6.03305	1318134	6.03305	1592885
																			134.5	100.028							6.03788	1002158	6.03788	1089146	6.03788	963370	6.03788	1157793	6.03788	1313411	6.0379	1571617
																			134.667	100.027							6.04273	1008789	6.04273	1096735	6.04273	963285	6.04273	1164754	6.04273	1304191	6.04273	1582832
																			134.833	100.026							6.04758	1015129	6.04758	1098618	6.04758	964584	6.04758	1140418	6.04758	1326063	6.04758	1596334
																			135	100.024							6.05242	1007207	6.05242	1081350	6.05242	985418	6.05242	1127050	6.05242	1327624	6.05243	1589429
																			135.167	100.022							6.05727	1006179	6.05727	1069552	6.05727	969645	6.05727	1142751	6.05727	1320692	6.05727	1581196
																			135.333	100.019							6.0621	1011676	6.0621	1069831	6.0621	969602	6.0621	1167442	6.06212	1316399	6.06212	1584251
																			135.5	100.019							6.06695	1016549	6.06695	1081739	6.06695	968661	6.06695	1175748	6.06695	1328847	6.06697	1588218
																			135.667	100.019							6.0718	1027835	6.0718	1085809	6.0718	970611	6.0718	1153298	6.0718	1331190	6.0718	1611703
																			135.833	100.02							6.07663	1022939	6.07663	1095344	6.07663	960873	6.07663	1166967	6.07665	1327557	6.07665	1605369
																			136	100.024							6.08148	1018639	6.08148	1083303	6.08148	960090	6.08148	1165643	6.08148	1331248	6.0815	1601516
																			136.167	100.025							6.08633	1015045	6.08633	1087663	6.08633	957788	6.08633	1178754	6.08633	1334161	6.08633	1596951
																			136.333	100.026							6.09117	999883	6.09117	1083195	6.09117	953934	6.09117	1163160	6.09117	1349069	6.09118	1605797
																			136.5	100.027							6.09602	1001206	6.09602	1097529	6.09602	954272	6.09602	1173881	6.09602	1336708	6.09602	1584299
																			136.667	100.027							6.10087	997235	6.10087	1104554	6.10087	962836	6.10087	1191049	6.10087	1324315	6.10087	1586111
																			136.833	100.028							6.1057	1004262	6.1057	1101693	6.1057	961665	6.1057	1177984	6.1057	1319611	6.10572	1598070
																			137	100.029							6.11055	1024195	6.11055	1111702	6.11055	957706	6.11055	1168059	6.11055	1322586	6.11055	1608783
																			137.167	100.031							6.1154	1028154	6.1154	1105167	6.1154	974595	6.1154	1168248	6.1154	1330006	6.1154	1612447
																			137.333	100.033							6.12023	1024748	6.12023	1099039	6.12023	983985	6.12023	1175716	6.12023	1350841	6.12025	1589229
																			137.5	100.036							6.12508	1023306	6.12508	1091970	6.12508	981738	6.12508	1170004	6.12508	1333478	6.12508	1569995
																			137.667	100.037							6.12993	1026112	6.12993	1077503	6.12993	969127	6.12993	1152179	6.12993	1332791	6.12993	1565318
																			137.833	100.037							6.13477	1009379	6.13477	1071991	6.13477	967808	6.13477	1176344	6.13477	1315818	6.13478	1608371
																			138	100.034							6.13962	1003805	6.13962	1078787	6.13962	955279	6.13962	1175006	6.13962	1320898	6.13962	1622206
																			138.167	100.031							6.14447	1004782	6.14447	1074990	6.14447	963077	6.14447	1152156	6.14447	1333510	6.14447	1635276
																			138.333	100.029							6.1493	1013715	6.1493	1092435	6.1493	967194	6.1493	1151847	6.1493	1342618	6.14932	1630752
																			138.5	100.028							6.15415	1019694	6.15415	1083257	6.15415	983949	6.15415	1158169	6.15415	1350148	6.15415	1613441
																			138.667	100.025							6.159	1042209	6.159	1080319	6.159	978425	6.159	1164982	6.159	1344719	6.159	1625099
																			138.833	100.024							6.16383	1049382	6.16383	1085283	6.16383	982783	6.16383	1157682	6.16383	1345799	6.16385	1630808
																			139	100.022							6.16868	1031830	6.16868	1099190	6.16868	981824	6.16868	1168672	6.16868	1340804	6.16868	1644842
																			139.167	100.021							6.17353	1016123	6.17353	1095453	6.17353	989013	6.17353	1169746	6.17353	1349688	6.17353	1615157
																			139.333	100.022							6.17837	1013889	6.17837	1092842	6.17837	995068	6.17837	1172641	6.17837	1341998	6.17838	1625030
																			139.5	100.02							6.18322	1032376	6.18322	1075999	6.18322	989894	6.18322	1180740	6.18322	1357822	6.18322	1630373
																			139.667	100.019							6.18807	1021667	6.18807	1063299	6.18807	980853	6.18807	1185499	6.18807	1368880	6.18807	1615187
																			139.833	100.018							6.1929	1006964	6.1929	1069386	6.1929	968742	6.1929	1180082	6.1929	1357288	6.19292	1605010
																			140	100.016							6.19775	1011958	6.19775	1088792	6.19775	978148	6.19775	1188859	6.19775	1353144	6.19775	1608922
																			140.167	100.016							6.2026	1024340	6.2026	1080727	6.2026	962584	6.2026	1194001	6.2026	1347172	6.2026	1609131
																			140.333	100.016							6.20743	1044813	6.20743	1075170	6.20743	963900	6.20743	1179366	6.20743	1346263	6.20745	1607688
																			140.5	100.016							6.21228	1051024	6.21228	1094228	6.21228	973475	6.21228	1185927	6.21228	1357662	6.21228	1614472
																			140.667	100.017							6.21713	1031509	6.21713	1101014	6.21713	989555	6.21713	1196208	6.21713	1368688	6.21713	1623616
																			140.833	100.016							6.22197	1008077	6.22197	1105657	6.22197	988079	6.22197	1191022	6.22197	1373158	6.22198	1605892
																			141	100.014							6.22682	1021856	6.22682	1107323	6.22682	976828	6.22682	1178332	6.22682	1356555	6.22682	1607510
																			141.167	100.011							6.23165	1017136	6.23165	1091124	6.23165	991227	6.23165	1174174	6.23167	1372292	6.23167	1603026
																			141.333	100.004							6.2365	1019882	6.2365	1109297	6.2365	988300	6.2365	1183218	6.2365	1388192	6.23652	1620978
																			141.5	100							6.24135	1030348	6.24135	1106666	6.24135	1002439	6.24135	1213375	6.24135	1380591	6.24135	1637270
																			141.667	99.9971							6.24618	1034367	6.24618	1098166	6.24618	991483	6.24618	1213523	6.2462	1374142	6.2462	1638901
																			141.833	99.9938							6.25103	1031772	6.25103	1097406	6.25103	989736	6.25103	1209468	6.25103	1380972	6.25105	1632695
																			142	99.9902							6.25588	1028645	6.25588	1093811	6.25588	990765	6.25588	1196486	6.25588	1377025	6.25588	1639272
																			142.167	99.987							6.26072	1039711	6.26072	1085169	6.26072	1000700	6.26072	1181407	6.26073	1369981	6.26073	1616446
																			142.333	99.9849							6.26557	1045088	6.26557	1083736	6.26557	986894	6.26557	1186798	6.26557	1358858	6.26557	1616630
																			142.5	99.9834							6.27042	1051076	6.27042	1087096	6.27042	987479	6.27042	1188281	6.27042	1364397	6.27042	1626562
																			142.667	99.9831							6.27525	1033514	6.27525	1116608	6.27525	988126	6.27525	1169134	6.27525	1382138	6.27527	1627300
																			142.833	99.9836							6.2801	1029566	6.2801	1119090	6.2801	1000379	6.2801	1187288	6.2801	1381887	6.2801	1607004
																			143	99.9846							6.28495	1035981	6.28495	1124932	6.28495	998356	6.28495	1179107	6.28495	1367879	6.28495	1617541
																			143.167	99.9855							6.28978	1027588	6.28978	1111738	6.28978	1004047	6.28978	1178366	6.28978	1377544	6.2898	1630633
																			143.333	99.9856							6.29463	1038059	6.29463	1099303	6.29463	1002888	6.29463	1185407	6.29463	1374259	6.29463	1633447
																			143.5	99.9845							6.29948	1039507	6.29948	1098178	6.29948	978658	6.29948	1185413	6.29948	1383435	6.29948	1633704
																			143.667	99.9836							6.30432	1041155	6.30432	1101099	6.30432	989176	6.30432	1196732	6.30432	1396412	6.30433	1643351
																			143.833	99.9826							6.30917	1047648	6.30917	1122691	6.30917	990022	6.30917	1200759	6.30917	1400409	6.30917	1659132
																			144	99.98							6.31402	1039511	6.31402	1116287	6.31402	983250	6.31402	1201148	6.31402	1382104	6.31402	1645683
																			144.167	99.9792							6.31885	1035647	6.31885	1103777	6.31885	982049	6.31885	1201243	6.31885	1392182	6.31887	1634903
																			144.333	99.9783							6.3237	1048782	6.3237	1113981	6.3237	995360	6.3237	1209207	6.3237	1411813	6.3237	1649931
																			144.5	99.9769							6.32855	1042306	6.32855	1120814	6.32855	986250	6.32855	1197985	6.32855	1399930	6.32855	1663696
																			144.667	99.9765							6.33338	1052093	6.33338	1124239	6.33338	993412	6.33338	1180413	6.33338	1387502	6.3334	1680957
																			144.833	99.9753							6.33823	1052200	6.33823	1138081	6.33823	1019458	6.33823	1185327	6.33823	1393202	6.33823	1695995
																			145	99.9741							6.34308	1071661	6.34308	1122497	6.34308	1018437	6.34308	1214162	6.34308	1404401	6.34308	1677196
																			145.167	99.9728							6.34792	1047123	6.34792	1135345	6.34792	1009131	6.34792	1225063	6.34792	1408052	6.34793	1671931
																			145.333	99.9692							6.35277	1047138	6.35277	1116343	6.35277	997967	6.35277	1229395	6.35277	1394027	6.35277	1670794
																			145.5	99.9673							6.35762	1049231	6.35762	1119403	6.35762	991676	6.35762	1203177	6.35762	1388813	6.35762	1684384
																			145.667	99.9665							6.36245	1063330	6.36245	1138562	6.36245	1000269	6.36245	1211107	6.36245	1413241	6.36247	1683980
																			145.833	99.9661							6.3673	1056462	6.3673	1159788	6.3673	997762	6.3673	1215006	6.3673	1423551	6.3673	1690024
																			146	99.9656							6.37215	1056701	6.37215	1146138	6.37215	1008063	6.37215	1223874	6.37215	1425620	6.37215	1681956
																			146.167	99.966							6.37698	1058899	6.37698	1125857	6.37698	1010897	6.37698	1237899	6.37698	1416860	6.377	1702552
																			146.333	99.9648							6.38183	1053537	6.38183	1121690	6.38183	1015149	6.38183	1248310	6.38183	1410461	6.38183	1692340
																			146.5	99.9627							6.38668	1071091	6.38668	1111608	6.38668	1027549	6.38668	1256745	6.38668	1420775	6.38668	1709593
																			146.667	99.96							6.39152	1089863	6.39152	1135019	6.39152	1031508	6.39152	1252092	6.39152	1438585	6.39153	1710253
																			146.833	99.9566							6.39637	1074957	6.39637	1157889	6.39637	1018675	6.39637	1246995	6.39637	1443536	6.39637	1717957
																			147	99.9545							6.4012	1067848	6.4012	1183497	6.4012	1034890	6.4012	1246893	6.40122	1451463	6.40122	1706853
																			147.167	99.9523							6.40605	1096509	6.40605	1173219	6.40605	1035090	6.40605	1247530	6.40605	1456426	6.40607	1718891
																			147.333	99.9498							6.4109	1110014	6.4109	1172018	6.4109	1048725	6.4109	1272076	6.4109	1466869	6.4109	1740592
																			147.5	99.9494							6.41573	1116571	6.41573	1160814	6.41573	1053268	6.41573	1267525	6.41575	1469059	6.41575	1757153
																			147.667	99.9488							6.42058	1114306	6.42058	1176039	6.42058	1071473	6.42058	1257273	6.42058	1448757	6.4206	1792206
																			147.833	99.9476							6.42543	1114950	6.42543	1187615	6.42543	1080056	6.42543	1259739	6.42543	1439854	6.42543	1768100
																			148	99.9459							6.43027	1109235	6.43027	1181380	6.43027	1070474	6.43027	1261328	6.43028	1460032	6.43028	1751705
																			148.167	99.9438							6.43512	1105127	6.43512	1185792	6.43512	1058207	6.43512	1261567	6.43512	1447801	6.43512	1731700
																			148.333	99.9409							6.43997	1079730	6.43997	1186364	6.43997	1043902	6.43997	1252011	6.43997	1427818	6.43997	1715912
																			148.5	99.938							6.4448	1072669	6.4448	1170973	6.4448	1021476	6.4448	1239566	6.4448	1431383	6.44482	1729630
																			148.667	99.9357							6.44965	1067751	6.44965	1153409	6.44965	1009599	6.44965	1227214	6.44965	1422706	6.44965	1718041
																			148.833	99.9329							6.4545	1071801	6.4545	1136567	6.4545	1020407	6.4545	1247057	6.4545	1426514	6.4545	1700257
																			149	99.9311							6.45933	1065147	6.45933	1157561	6.45933	1005315	6.45933	1246404	6.45933	1416282	6.45935	1714683
																			149.167	99.9293							6.46418	1063624	6.46418	1168506	6.46418	1008437	6.46418	1250038	6.46418	1437652	6.46418	1728943
																			149.333	99.9275							6.46903	1083515	6.46903	1166473	6.46903	1026100	6.46903	1266045	6.46903	1439031	6.46903	1739696
																			149.5	99.9281							6.47387	1110961	6.47387	1174706	6.47387	1035605	6.47387	1278220	6.47387	1459863	6.47388	1751475
																			149.667	99.9281							6.47872	1118979	6.47872	1204789	6.47872	1056859	6.47872	1291586	6.47872	1487592	6.47872	1760946
																			149.833	99.9281							6.48357	1138187	6.48357	1222432	6.48357	1055881	6.48357	1297053	6.48357	1498094	6.48357	1761462
																			150	99.9278							6.4884	1130646	6.4884	1234725	6.4884	1088709	6.4884	1302210	6.4884	1502187	6.48842	1776622
																			150.167	99.9263							6.49325	1139955	6.49325	1230791	6.49325	1091689	6.49325	1324118	6.49325	1497640	6.49325	1808228
																			150.333	99.9246							6.4981	1146173	6.4981	1230876	6.4981	1091953	6.4981	1334061	6.4981	1489438	6.4981	1808099
																			150.5	99.9234							6.50293	1127545	6.50293	1223953	6.50293	1079589	6.50293	1315832	6.50293	1482651	6.50295	1769976
																			150.667	99.9228							6.50778	1131148	6.50778	1210796	6.50778	1068446	6.50778	1288427	6.50778	1452473	6.50778	1740167
																			150.833	99.92							6.51263	1114839	6.51263	1192435	6.51263	1083052	6.51263	1273686	6.51263	1447962	6.51263	1746385
																			151	99.9174							6.51747	1117060	6.51747	1192052	6.51747	1061428	6.51747	1275993	6.51747	1461930	6.51748	1753800
																			151.167	99.9146							6.52232	1106736	6.52232	1174201	6.52232	1065839	6.52232	1285555	6.52232	1459251	6.52232	1745969
																			151.333	99.9117							6.52717	1124643	6.52717	1169897	6.52717	1070858	6.52717	1295542	6.52717	1463600	6.52717	1747756
																			151.5	99.9094							6.532	1130384	6.532	1171990	6.532	1069498	6.532	1297613	6.532	1457556	6.53202	1761065
																			151.667	99.9076							6.53685	1117510	6.53685	1173395	6.53685	1060458	6.53685	1286671	6.53685	1450581	6.53685	1785664
																			151.833	99.9063							6.5417	1115773	6.5417	1189243	6.5417	1056163	6.5417	1263877	6.5417	1466989	6.5417	1791176
																			152	99.9058							6.54653	1105747	6.54653	1179991	6.54653	1041481	6.54653	1267770	6.54653	1476087	6.54655	1765593
																			152.167	99.9074							6.55138	1100284	6.55138	1197617	6.55138	1034359	6.55138	1257798	6.55138	1474324	6.55138	1730386
																			152.333	99.9078							6.55623	1097127	6.55623	1160231	6.55623	1016938	6.55623	1242886	6.55623	1464429	6.55623	1724629
																			152.5	99.9075							6.56107	1101586	6.56107	1157296	6.56107	1020178	6.56107	1252576	6.56107	1456839	6.56108	1733290
																			152.667	99.9068							6.56592	1099662	6.56592	1185104	6.56592	1040752	6.56592	1246281	6.56592	1456286	6.56592	1750886
																			152.833	99.9055							6.57075	1094645	6.57077	1199767	6.57077	1046401	6.57075	1241707	6.57077	1449237	6.57077	1733336
																			153	99.9034							6.5756	1086417	6.5756	1194605	6.5756	1047475	6.5756	1251979	6.5756	1457672	6.57562	1733108
																			153.167	99.9013							6.58045	1098479	6.58045	1175849	6.58045	1051396	6.58045	1245129	6.58045	1477725	6.58045	1734228
																			153.333	99.8997							6.58528	1100235	6.58528	1177436	6.58528	1036498	6.58528	1247107	6.5853	1483257	6.5853	1731873
																			153.5	99.8966							6.59013	1105553	6.59013	1203900	6.59013	1051064	6.59013	1255630	6.59013	1499783	6.59015	1726439
																			153.667	99.8943							6.59498	1103585	6.59498	1210940	6.59498	1057458	6.59498	1255340	6.59498	1482595	6.59498	1759086
																			153.833	99.892							6.59982	1107642	6.59982	1193310	6.59982	1046688	6.59982	1270625	6.59983	1471129	6.59983	1753253
																			154	99.8901							6.60467	1110185	6.60467	1177904	6.60467	1040027	6.60467	1261783	6.60467	1494593	6.60468	1749286
																			154.167	99.8904							6.60952	1097976	6.60952	1184034	6.60952	1039909	6.60952	1286902	6.60952	1479244	6.60952	1768069
																			154.333	99.8895							6.61435	1095659	6.61435	1182701	6.61435	1035942	6.61435	1284251	6.61435	1451707	6.61437	1743754
																			154.5	99.8879							6.6192	1107732	6.6192	1178645	6.6192	1052852	6.6192	1268577	6.6192	1445030	6.61922	1756495
																			154.667	99.8858							6.62405	1102651	6.62405	1190789	6.62405	1054249	6.62405	1279275	6.62405	1464325	6.62405	1759661
																			154.833	99.8829							6.62888	1109301	6.62888	1198134	6.62888	1052042	6.62888	1255009	6.62888	1471976	6.6289	1769931
																			155	99.8794							6.63373	1109544	6.63373	1202240	6.63373	1036531	6.63373	1276136	6.63373	1493781	6.63373	1752719
																			155.167	99.8764							6.63858	1111905	6.63858	1203592	6.63858	1035505	6.63858	1269970	6.63858	1493504	6.63858	1744049
																			155.333	99.8739							6.64342	1111893	6.64342	1203776	6.64342	1048003	6.64342	1285823	6.64342	1496116	6.64343	1750099
																			155.5	99.87							6.64827	1140597	6.64827	1200424	6.64827	1079423	6.64827	1290510	6.64827	1479395	6.64827	1767768
																			155.667	99.867							6.65312	1139267	6.65312	1184878	6.65312	1059317	6.65312	1286720	6.65312	1509796	6.65312	1794535
																			155.833	99.8639							6.65795	1130897	6.65795	1167027	6.65795	1057202	6.65795	1278861	6.65795	1500235	6.65797	1795117
																			156	99.8606							6.6628	1124156	6.6628	1181500	6.6628	1059818	6.6628	1286883	6.6628	1489265	6.6628	1800719
																			156.167	99.8582							6.66765	1110278	6.66765	1195313	6.66765	1066258	6.66765	1287246	6.66765	1471967	6.66765	1790536
																			156.333	99.8559							6.67248	1125388	6.67248	1189099	6.67248	1052750	6.67248	1300452	6.67248	1476156	6.6725	1799858
																			156.5	99.8541							6.67733	1133047	6.67733	1193856	6.67733	1057273	6.67733	1308509	6.67733	1498427	6.67733	1793825
																			156.667	99.8525							6.68218	1137965	6.68218	1194071	6.68218	1069962	6.68218	1296474	6.68218	1511489	6.68218	1800776
																			156.833	99.8503							6.68702	1135575	6.68702	1212798	6.68702	1072868	6.68702	1304434	6.68702	1511339	6.68703	1789725
																			157	99.8478							6.69187	1139892	6.69187	1227181	6.69187	1084783	6.69187	1321087	6.69187	1506217	6.69187	1806316
																			157.167	99.845							6.69672	1135360	6.69672	1217284	6.69672	1066760	6.69672	1309855	6.69672	1495018	6.69672	1782637
																			157.333	99.8419							6.70155	1144295	6.70155	1200799	6.70155	1072189	6.70155	1325451	6.70155	1479579	6.70157	1765550
																			157.5	99.8389							6.7064	1135003	6.7064	1206695	6.7064	1084410	6.7064	1320909	6.7064	1468977	6.7064	1768632
																			157.667	99.8367							6.71125	1118463	6.71125	1196535	6.71125	1090604	6.71125	1312856	6.71125	1489330	6.71125	1769586
																			157.833	99.8357							6.71608	1121886	6.71608	1205957	6.71608	1074175	6.71608	1316836	6.71608	1492090	6.7161	1789873
																			158	99.8339							6.72093	1132941	6.72093	1207551	6.72093	1081692	6.72093	1285082	6.72093	1519559	6.72093	1794253
																			158.167	99.8303							6.72578	1157822	6.72578	1224724	6.72578	1081395	6.72578	1296003	6.72578	1536583	6.72578	1795800
																			158.333	99.825							6.73062	1158381	6.73062	1236971	6.73062	1085806	6.73062	1309682	6.73062	1532612	6.73063	1808996
																			158.5	99.8177							6.73547	1141399	6.73547	1224716	6.73547	1065980	6.73547	1310817	6.73547	1530380	6.73547	1805432
																			158.667	99.8101							6.7403	1125113	6.74032	1239187	6.74032	1063649	6.7403	1325852	6.74032	1557452	6.74032	1821130
																			158.833	99.8029							6.74515	1137690	6.74515	1239197	6.74515	1077591	6.74515	1326975	6.74515	1570803	6.74517	1830865
																			159	99.7938							6.75	1154744	6.75	1232324	6.75	1084496	6.75	1332551	6.75	1557682	6.75	1832295
																			159.167	99.7895							6.75483	1169832	6.75483	1224459	6.75483	1082848	6.75483	1333925	6.75485	1560725	6.75485	1817159
																			159.333	99.7871							6.75968	1176948	6.75968	1238334	6.75968	1097371	6.75968	1360547	6.75968	1542290	6.7597	1830168
																			159.5	99.7858							6.76453	1169960	6.76453	1251348	6.76453	1136309	6.76453	1360399	6.76453	1538299	6.76453	1834603
																			159.667	99.7933							6.76937	1160156	6.76937	1249799	6.76937	1144054	6.76937	1359222	6.76938	1544033	6.76938	1826558
																			159.833	99.7964							6.77422	1166661	6.77422	1263430	6.77422	1152917	6.77422	1348469	6.77422	1574708	6.77423	1819166
																			160	99.7982							6.77907	1162473	6.77907	1273211	6.77907	1152670	6.77907	1359779	6.77907	1578682	6.77907	1861616
																			160.167	99.7995							6.7839	1174110	6.7839	1252009	6.7839	1140303	6.7839	1364574	6.78392	1559921	6.78392	1885340
																			160.333	99.7995							6.78875	1169512	6.78875	1227430	6.78875	1134779	6.78875	1364521	6.78875	1553316	6.78877	1891141
																			160.5	99.7985							6.7936	1174225	6.7936	1215803	6.7936	1132069	6.7936	1356688	6.7936	1566356	6.7936	1851893
																			160.667	99.7963							6.79843	1164023	6.79843	1210194	6.79843	1112946	6.79843	1348293	6.79845	1551291	6.79845	1868009
																			160.833	99.7935							6.80328	1159812	6.80328	1218293	6.80328	1104435	6.80328	1345590	6.80328	1529934	6.8033	1852226
																			161	99.7876							6.80813	1146135	6.80813	1217869	6.80813	1095177	6.80813	1347253	6.80813	1517027	6.80813	1854097
																			161.167	99.7843							6.81297	1152859	6.81297	1236300	6.81297	1093469	6.81297	1356420	6.81297	1542182	6.81298	1852309
																			161.333	99.7815							6.81782	1151346	6.81782	1247793	6.81782	1119628	6.81782	1352691	6.81782	1535156	6.81783	1865868
																			161.5	99.7786							6.82267	1148196	6.82267	1238808	6.82267	1114553	6.82267	1345010	6.82267	1564538	6.82267	1856336
																			161.667	99.7758							6.8275	1144607	6.8275	1238122	6.8275	1120735	6.8275	1339135	6.8275	1556178	6.82752	1847730
																			161.833	99.7725							6.83235	1163078	6.83235	1238946	6.83235	1118473	6.83235	1332813	6.83235	1558890	6.83237	1825883
																			162	99.77							6.8372	1161511	6.8372	1250022	6.8372	1107583	6.8372	1347149	6.8372	1548408	6.8372	1861642
																			162.167	99.7683							6.84203	1164283	6.84203	1222894	6.84203	1093828	6.84203	1356053	6.84203	1553151	6.84205	1871602
																			162.333	99.766							6.84688	1180969	6.84688	1214895	6.84688	1096014	6.84688	1339924	6.84688	1553636	6.8469	1855609
																			162.5	99.7637							6.85173	1164234	6.85173	1228827	6.85173	1112243	6.85173	1337167	6.85173	1540116	6.85173	1866094
																			162.667	99.7611							6.85657	1144908	6.85657	1237555	6.85657	1104929	6.85657	1337454	6.85657	1547409	6.85658	1854909
																			162.833	99.7582							6.86142	1152841	6.86142	1228371	6.86142	1107649	6.86142	1342822	6.86142	1555809	6.86143	1882079
																			163	99.7553							6.86627	1153663	6.86627	1232503	6.86627	1128562	6.86627	1348243	6.86627	1556467	6.86627	1894890
																			163.167	99.7523							6.8711	1163331	6.8711	1245625	6.8711	1122548	6.8711	1371852	6.8711	1546175	6.87112	1881025
																			163.333	99.7501							6.87595	1179946	6.87595	1254726	6.87595	1102424	6.87595	1353952	6.87595	1555206	6.87597	1866028
																			163.5	99.7487							6.8808	1166197	6.8808	1222929	6.8808	1106457	6.8808	1356996	6.8808	1560973	6.8808	1850479
																			163.667	99.7467							6.88563	1157101	6.88563	1243747	6.88563	1132342	6.88563	1370738	6.88563	1578578	6.88565	1881849
																			163.833	99.7446							6.89048	1175684	6.89048	1261008	6.89048	1139090	6.89048	1372111	6.89048	1584436	6.8905	1868215
																			164	99.7422							6.89533	1201073	6.89533	1262053	6.89533	1126458	6.89533	1352778	6.89533	1575242	6.89533	1884653
																			164.167	99.7394							6.90017	1201382	6.90017	1271223	6.90017	1118705	6.90017	1349969	6.90017	1575558	6.90018	1896007
																			164.333	99.736							6.90502	1168754	6.90502	1290822	6.90502	1114960	6.90502	1339402	6.90502	1571637	6.90502	1901558
																			164.5	99.7325							6.90985	1155684	6.90987	1300994	6.90987	1123302	6.90985	1335860	6.90987	1570030	6.90987	1878065
																			164.667	99.7296							6.9147	1154543	6.9147	1285963	6.9147	1123352	6.9147	1336385	6.9147	1565387	6.91472	1874755
																			164.833	99.7273							6.91955	1177308	6.91955	1298000	6.91955	1143272	6.91955	1353709	6.91955	1585542	6.91955	1878189
																			165	99.7238							6.92438	1188835	6.92438	1302865	6.92438	1141976	6.92438	1359893	6.9244	1586528	6.9244	1886999
																			165.167	99.7208							6.92923	1190704	6.92923	1276038	6.92923	1146078	6.92923	1373492	6.92923	1574202	6.92925	1893465
																			165.333	99.7177							6.93408	1191150	6.93408	1253855	6.93408	1131320	6.93408	1373996	6.93408	1576999	6.93408	1928790
																			165.5	99.7149							6.93892	1185901	6.93892	1268573	6.93892	1130109	6.93892	1376671	6.93893	1571150	6.93893	1910695
																			165.667	99.7142							6.94377	1203695	6.94377	1264720	6.94377	1142114	6.94377	1366651	6.94377	1543075	6.94378	1888110
																			165.833	99.7131							6.94862	1211475	6.94862	1264593	6.94862	1144321	6.94862	1355097	6.94862	1565878	6.94862	1889132
																			166	99.7117							6.95345	1200926	6.95345	1267284	6.95345	1143686	6.95345	1391921	6.95347	1589457	6.95347	1893912
																			166.167	99.71							6.9583	1193114	6.9583	1274950	6.9583	1135449	6.9583	1393684	6.9583	1583141	6.95832	1888862
																			166.333	99.7087							6.96315	1197942	6.96315	1269296	6.96315	1131472	6.96315	1388937	6.96315	1576879	6.96315	1892601
																			166.5	99.7062							6.96798	1178927	6.96798	1267453	6.96798	1132200	6.96798	1387898	6.968	1576705	6.968	1911325
																			166.667	99.7031							6.97283	1177494	6.97283	1258755	6.97283	1144955	6.97283	1382625	6.97283	1591210	6.97285	1900235
																			166.833	99.6996							6.97768	1188221	6.97768	1280808	6.97768	1140255	6.97768	1371296	6.97768	1602911	6.97768	1894318
																			167	99.6933							6.98252	1206868	6.98252	1282399	6.98252	1143938	6.98252	1374240	6.98252	1596348	6.98253	1895122
																			167.167	99.6877							6.98737	1210661	6.98737	1288040	6.98737	1128413	6.98737	1380714	6.98737	1583605	6.98738	1898796
																			167.333	99.682							6.99222	1205248	6.99222	1281666	6.99222	1133255	6.99222	1380220	6.99222	1577962	6.99222	1916008
																			167.5	99.676							6.99705	1193199	6.99705	1286995	6.99705	1150432	6.99705	1384231	6.99705	1592272	6.99707	1896982
																			167.667	99.6708							7.0019	1195654	7.0019	1287159	7.0019	1147942	7.0019	1385358	7.0019	1607421	7.00192	1884547
																			167.833	99.6671							7.00675	1193036	7.00675	1288155	7.00675	1141674	7.00675	1386212	7.00675	1601408	7.00675	1899828
																			168	99.6637							7.01158	1198317	7.01158	1272261	7.01158	1144142	7.01158	1385835	7.01158	1605021	7.0116	1922517
																			168.167	99.6603							7.01643	1193220	7.01643	1290751	7.01643	1153215	7.01643	1401213	7.01643	1617894	7.01645	1916793
																			168.333	99.6604							7.02128	1194506	7.02128	1284223	7.02128	1139511	7.02128	1405748	7.02128	1613452	7.02128	1922937
																			168.5	99.6597							7.02612	1222860	7.02612	1290958	7.02612	1142148	7.02612	1381595	7.02612	1605552	7.02613	1910806
																			168.667	99.6588							7.03097	1204196	7.03097	1291055	7.03097	1160074	7.03097	1378185	7.03097	1606885	7.03098	1907536
																			168.833	99.6569							7.03582	1192036	7.03582	1280009	7.03582	1163828	7.03582	1388489	7.03582	1598385	7.03582	1895464
																			169	99.6537							7.04065	1209632	7.04065	1307084	7.04065	1133993	7.04065	1395672	7.04065	1602604	7.04067	1885427
																			169.167	99.6481							7.0455	1205846	7.0455	1282863	7.0455	1129927	7.0455	1403928	7.0455	1621598	7.04552	1905236
																			169.333	99.643							7.05035	1225234	7.05035	1287888	7.05035	1141552	7.05035	1398878	7.05035	1606806	7.05035	1931146
																			169.5	99.6384							7.05518	1229044	7.05518	1271468	7.05518	1135699	7.05518	1388863	7.05518	1593631	7.0552	1929761
																			169.667	99.6339							7.06003	1214193	7.06003	1279941	7.06003	1149799	7.06003	1390410	7.06003	1585022	7.06005	1947477
																			169.833	99.627							7.06488	1228800	7.06488	1282956	7.06488	1146498	7.06488	1399678	7.06488	1606061	7.06488	1951176
																			170	99.6237							7.06972	1242931	7.06972	1299367	7.06972	1159631	7.06972	1420874	7.06972	1633664	7.06973	1960638
																			170.167	99.622							7.07457	1234718	7.07457	1303041	7.07457	1161237	7.07457	1423391	7.07457	1616512	7.07458	1969945
																			170.333	99.6206							7.0794	1221590	7.07942	1310017	7.07942	1162361	7.0794	1415963	7.07942	1608547	7.07942	2004949
																			170.5	99.6227							7.08425	1221743	7.08425	1310865	7.08425	1161620	7.08425	1408531	7.08425	1592117	7.08427	1992465
																			170.667	99.6223							7.0891	1218342	7.0891	1307731	7.0891	1158966	7.0891	1415831	7.0891	1622616	7.08912	1971695
																			170.833	99.6207							7.09393	1226503	7.09393	1319178	7.09393	1176532	7.09393	1438002	7.09395	1631543	7.09395	1952847
																			171	99.6186							7.09878	1237161	7.09878	1323211	7.09878	1177807	7.09878	1443010	7.09878	1646636	7.0988	1959579
																			171.167	99.6139							7.10363	1242160	7.10363	1315161	7.10363	1176883	7.10363	1433861	7.10363	1658163	7.10365	1970623
																			171.333	99.6092							7.10847	1242213	7.10847	1304487	7.10847	1180349	7.10847	1456506	7.10848	1659280	7.10848	1963277
																			171.5	99.6039							7.11332	1224026	7.11332	1314233	7.11332	1193142	7.11332	1440530	7.11332	1653934	7.11333	1994825
																			171.667	99.5982							7.11817	1231546	7.11817	1315786	7.11817	1201649	7.11817	1455089	7.11817	1648380	7.11818	1991374
																			171.833	99.5897							7.123	1252069	7.123	1316324	7.123	1206164	7.123	1452007	7.12302	1667319	7.12302	1981921
																			172	99.5824							7.12785	1258506	7.12785	1342328	7.12785	1214003	7.12785	1451744	7.12785	1678491	7.12787	1987022
																			172.167	99.5753							7.1327	1252852	7.1327	1338189	7.1327	1209269	7.1327	1442692	7.1327	1679318	7.13272	1983342
																			172.333	99.5686							7.13753	1254878	7.13753	1307209	7.13753	1206316	7.13753	1443398	7.13755	1657843	7.13755	1989110
																			172.5	99.5639							7.14238	1266530	7.14238	1298154	7.14238	1205590	7.14238	1455672	7.14238	1634026	7.1424	1991137
																			172.667	99.56							7.14723	1249244	7.14723	1327575	7.14723	1211533	7.14723	1452410	7.14723	1643022	7.14725	1990111
																			172.833	99.5563							7.15207	1227027	7.15207	1335956	7.15207	1209082	7.15207	1452919	7.15208	1669660	7.15208	1996448
																			173	99.5527							7.15692	1206208	7.15692	1338499	7.15692	1194172	7.15692	1447724	7.15692	1679065	7.15693	1999988
																			173.167	99.5517							7.16177	1209254	7.16177	1345513	7.16177	1189246	7.16177	1435347	7.16177	1686820	7.16178	1989648
																			173.333	99.5487							7.1666	1239325	7.1666	1355468	7.1666	1184896	7.1666	1446660	7.1666	1678516	7.16662	1997165
																			173.5	99.5451							7.17145	1260411	7.17145	1350363	7.17145	1174110	7.17145	1458478	7.17145	1699280	7.17147	1991997
																			173.667	99.5412							7.1763	1254716	7.1763	1350780	7.1763	1186573	7.1763	1447965	7.1763	1685110	7.17632	2009890
																			173.833	99.5359							7.18113	1248912	7.18113	1338653	7.18113	1203184	7.18113	1432581	7.18113	1690970	7.18115	2025276
																			174	99.5326							7.18598	1269582	7.18598	1354695	7.18598	1220646	7.18598	1438272	7.18598	1709869	7.186	2050371
																			174.167	99.5304							7.19083	1290719	7.19083	1387234	7.19083	1227731	7.19083	1472596	7.19083	1728044	7.19085	2069624
																			174.333	99.5285							7.19567	1303660	7.19567	1384884	7.19567	1244525	7.19567	1484112	7.19567	1736360	7.19568	2065059
																			174.5	99.5277							7.20052	1328064	7.20052	1375946	7.20052	1272441	7.20052	1533619	7.20052	1767305	7.20053	2058968
																			174.667	99.5263							7.20537	1337663	7.20537	1391479	7.20537	1317169	7.20537	1549497	7.20537	1776770	7.20538	2089058
																			174.833	99.5246							7.2102	1351403	7.2102	1429175	7.2102	1335138	7.2102	1567667	7.2102	1793291	7.21022	2128908
																			175	99.5228							7.21505	1362725	7.21505	1462869	7.21505	1329038	7.21505	1562102	7.21505	1781815	7.21507	2137468
																			175.167	99.5211							7.2199	1373117	7.2199	1443749	7.2199	1308375	7.2199	1547350	7.2199	1766926	7.21992	2116759
																			175.333	99.5191							7.22473	1339811	7.22473	1416068	7.22473	1309144	7.22473	1526675	7.22473	1724009	7.22475	2094743
																			175.5	99.5171							7.22958	1305280	7.22958	1388458	7.22958	1277885	7.22958	1507671	7.22958	1727998	7.2296	2057240
																			175.667	99.5154							7.23443	1272959	7.23443	1361200	7.23443	1246686	7.23443	1481970	7.23443	1691106	7.23445	2038427
																			175.833	99.5152							7.23927	1273090	7.23927	1348685	7.23927	1229793	7.23927	1468592	7.23927	1681210	7.23928	2036135
																			176	99.5151							7.24412	1288287	7.24412	1367822	7.24412	1210084	7.24412	1476702	7.24412	1690677	7.24413	2053689
																			176.167	99.5148							7.24897	1305370	7.24897	1376050	7.24897	1206271	7.24897	1470017	7.24897	1710301	7.24898	2071289
																			176.333	99.5143							7.2538	1309135	7.2538	1375791	7.2538	1236338	7.2538	1475630	7.2538	1703058	7.25382	2057681
																			176.5	99.5146							7.25865	1295806	7.25865	1364172	7.25865	1231623	7.25865	1476298	7.25865	1705818	7.25867	2056464
																			176.667	99.5132							7.26348	1287664	7.26348	1380846	7.26348	1210833	7.2635	1504614	7.2635	1730030	7.26352	2055995
																			176.833	99.511							7.26833	1284494	7.26833	1376492	7.26833	1218866	7.26833	1496387	7.26833	1772809	7.26835	2071202
																			177	99.5085							7.27318	1284070	7.27318	1387679	7.27318	1223321	7.27318	1476914	7.27318	1768353	7.2732	2064077
																			177.167	99.5029							7.27802	1291201	7.27802	1374024	7.27802	1223754	7.27802	1474042	7.27803	1744899	7.27805	2056013
																			177.333	99.4984							7.28287	1294287	7.28287	1390745	7.28287	1232098	7.28287	1490005	7.28287	1744266	7.28288	2074323
																			177.5	99.4939							7.28772	1271686	7.28772	1391345	7.28772	1236519	7.28772	1507938	7.28772	1734406	7.28773	2096165
																			177.667	99.4892							7.29255	1281195	7.29255	1403281	7.29255	1223387	7.29255	1520810	7.29257	1732698	7.29258	2083657
																			177.833	99.4851							7.2974	1283885	7.2974	1398526	7.2974	1216987	7.2974	1502617	7.2974	1735579	7.29742	2066789
																			178	99.4822							7.30225	1292083	7.30225	1380484	7.30225	1225788	7.30225	1493764	7.30225	1743685	7.30227	2052820
																			178.167	99.4796							7.30708	1288241	7.30708	1366825	7.30708	1232183	7.30708	1504868	7.3071	1739156	7.30712	2055774
																			178.333	99.477							7.31193	1276481	7.31193	1354867	7.31193	1275436	7.31193	1528694	7.31193	1712029	7.31195	2052743
																			178.5	99.4753							7.31678	1276368	7.31678	1356571	7.31678	1274066	7.31678	1510162	7.31678	1703617	7.3168	2054795
																			178.667	99.4722							7.32162	1293644	7.32162	1366003	7.32162	1238040	7.32162	1525194	7.32163	1726494	7.32165	2066762
																			178.833	99.4683							7.32647	1312375	7.32647	1365319	7.32647	1211865	7.32647	1531424	7.32647	1744125	7.32648	2059676
																			179	99.4639							7.33132	1304121	7.33132	1390373	7.33132	1211593	7.33132	1508877	7.33132	1741990	7.33133	2058597
																			179.167	99.4577							7.33615	1293185	7.33615	1374958	7.33615	1205012	7.33615	1504954	7.33617	1732355	7.33618	2090740
																			179.333	99.4534							7.341	1313178	7.341	1392037	7.341	1217432	7.341	1487730	7.341	1715835	7.34102	2109400
																			179.5	99.4502							7.34585	1292246	7.34585	1391986	7.34585	1231481	7.34585	1480675	7.34585	1713873	7.34587	2096121
																			179.667	99.4472							7.35068	1296928	7.35068	1384049	7.35068	1239359	7.35068	1485356	7.3507	1724738	7.35072	2069142
																			179.833	99.4447							7.35553	1288391	7.35553	1376411	7.35553	1240916	7.35553	1486355	7.35553	1718010	7.35555	2066427
																			180	99.4412							7.36038	1281377	7.36038	1377823	7.36038	1260559	7.36038	1496271	7.36038	1725256	7.3604	2046445
																			180.167	99.4361							7.36522	1291988	7.36522	1381005	7.36522	1258967	7.36522	1509072	7.36523	1761700	7.36525	2044789
																			180.333	99.4299							7.37007	1302796	7.37007	1387124	7.37007	1251095	7.37007	1518944	7.37007	1771071	7.37008	2053208
																			180.5	99.4213							7.37492	1316317	7.37492	1393405	7.37492	1256528	7.37492	1526580	7.37492	1774691	7.37493	2080424
																			180.667	99.4145							7.37975	1331185	7.37975	1385264	7.37975	1252581	7.37975	1509134	7.37975	1750906	7.37978	2094016
																			180.833	99.4089							7.3846	1348968	7.3846	1385855	7.3846	1249640	7.3846	1510866	7.3846	1739236	7.38462	2103499
																			181	99.4036							7.38945	1321895	7.38945	1378607	7.38945	1249950	7.38945	1518980	7.38945	1748181	7.38947	2122185
																			181.167	99.3979							7.39428	1311531	7.39428	1400884	7.39428	1249157	7.39428	1528669	7.3943	1772334	7.39432	2114160
																			181.333	99.3932							7.39913	1322229	7.39913	1402643	7.39913	1254453	7.39913	1506074	7.39913	1756665	7.39915	2112849
																			181.5	99.3888							7.40398	1315594	7.40398	1404882	7.40398	1259327	7.40398	1499930	7.40398	1752596	7.404	2122115
																			181.667	99.3844							7.40882	1331294	7.40882	1417012	7.40882	1259107	7.40882	1525582	7.40882	1761483	7.40885	2141164
																			181.833	99.3815							7.41367	1347141	7.41367	1439664	7.41367	1272557	7.41367	1544920	7.41367	1777587	7.41368	2131411
																			182	99.3771							7.41852	1334334	7.41852	1424971	7.41852	1275558	7.41852	1543228	7.41852	1761755	7.41853	2121115
																			182.167	99.3723							7.42335	1343132	7.42335	1420233	7.42335	1266113	7.42335	1522514	7.42335	1768265	7.42338	2145418
																			182.333	99.3675							7.4282	1353455	7.4282	1418612	7.4282	1260055	7.4282	1523029	7.4282	1778278	7.42822	2169942
																			182.5	99.3633							7.43303	1341857	7.43303	1416896	7.43303	1274958	7.43305	1537798	7.43305	1783429	7.43307	2136393
																			182.667	99.3604							7.43788	1321223	7.43788	1429419	7.43788	1260576	7.43788	1558309	7.43788	1799353	7.43792	2124372
																			182.833	99.3578							7.44273	1315580	7.44273	1435288	7.44273	1263374	7.44273	1549274	7.44273	1796545	7.44275	2129813
																			183	99.355							7.44757	1326293	7.44757	1436429	7.44757	1265079	7.44757	1548552	7.44758	1773028	7.4476	2134612
																			183.167	99.3537							7.45242	1319079	7.45242	1413582	7.45242	1274096	7.45242	1540949	7.45242	1769443	7.45245	2151615
																			183.333	99.3491							7.45727	1318089	7.45727	1417011	7.45727	1260872	7.45727	1536618	7.45727	1779998	7.45728	2182990
																			183.5	99.3433							7.4621	1328994	7.4621	1429384	7.4621	1260431	7.4621	1543968	7.46212	1801567	7.46213	2161036
																			183.667	99.3376							7.46695	1338763	7.46695	1447131	7.46695	1281025	7.46695	1539610	7.46695	1805196	7.46698	2140834
																			183.833	99.3295							7.4718	1341466	7.4718	1442149	7.4718	1300041	7.4718	1566371	7.4718	1810638	7.47182	2163284
																			184	99.3232							7.47663	1353970	7.47663	1456121	7.47663	1289469	7.47663	1575068	7.47665	1800034	7.47667	2181457
																			184.167	99.3172							7.48148	1365792	7.48148	1457949	7.48148	1296926	7.48148	1587352	7.48148	1819902	7.48152	2191351
																			184.333	99.3112							7.48633	1366561	7.48633	1446082	7.48633	1298357	7.48633	1570486	7.48633	1839220	7.48635	2175060
																			184.5	99.3053							7.49117	1349896	7.49117	1440808	7.49117	1292391	7.49117	1558424	7.49118	1844953	7.4912	2148645
																			184.667	99.3009							7.49602	1335927	7.49602	1445843	7.49602	1283499	7.49602	1523715	7.49602	1828479	7.49605	2161538
																			184.833	99.2964							7.50087	1338775	7.50087	1436782	7.50087	1270593	7.50087	1520844	7.50087	1791437	7.50088	2158525
																			185	99.293							7.5057	1350070	7.5057	1431410	7.5057	1286515	7.5057	1540495	7.50572	1794018	7.50573	2160237
																			185.167	99.2905							7.51055	1345493	7.51055	1429719	7.51055	1289782	7.51055	1562554	7.51055	1801904	7.51058	2149271
																			185.333	99.288							7.5154	1348929	7.5154	1443074	7.5154	1274074	7.5154	1533160	7.5154	1793248	7.51542	2158225
																			185.5	99.2834							7.52023	1366036	7.52023	1444404	7.52023	1258362	7.52023	1528214	7.52025	1776339	7.52027	2155416
																			185.667	99.2775							7.52508	1353634	7.52508	1423042	7.52508	1252623	7.52508	1539410	7.52508	1771253	7.52512	2148003
																			185.833	99.271							7.52993	1333560	7.52993	1419214	7.52993	1260030	7.52993	1565328	7.52993	1773432	7.52997	2141792
																			186	99.2623							7.53477	1346130	7.53477	1428488	7.53477	1285149	7.53477	1561835	7.53478	1789169	7.5348	2160325
																			186.167	99.2544							7.53962	1363792	7.53962	1437521	7.53962	1289723	7.53962	1560872	7.53962	1783989	7.53965	2170767
																			186.333	99.2466							7.54447	1363825	7.54447	1439389	7.54447	1284711	7.54447	1569973	7.54447	1817593	7.5445	2178520
																			186.5	99.2387							7.5493	1365376	7.5493	1463249	7.5493	1271073	7.5493	1582008	7.54932	1824600	7.54933	2185690
																			186.667	99.2304							7.55415	1366229	7.55415	1443107	7.55415	1280710	7.55415	1573025	7.55415	1811227	7.55418	2163614
																			186.833	99.2235							7.559	1377053	7.559	1429995	7.559	1299355	7.559	1593025	7.559	1803070	7.55903	2182117
																			187	99.2181							7.56383	1383938	7.56383	1446788	7.56383	1296108	7.56383	1572734	7.56385	1794245	7.56387	2180190
																			187.167	99.2137							7.56868	1381527	7.56868	1448301	7.56868	1309252	7.56868	1560718	7.56868	1806798	7.56872	2217492
																			187.333	99.2115							7.57353	1377262	7.57353	1444339	7.57353	1286408	7.57353	1566274	7.57353	1813982	7.57357	2230104
																			187.5	99.2094							7.57837	1400938	7.57837	1446297	7.57837	1288969	7.57837	1586981	7.57838	1823984	7.5784	2225015
																			187.667	99.2082							7.58322	1388964	7.58322	1465702	7.58322	1296662	7.58322	1595924	7.58322	1826857	7.58325	2209193
																			187.833	99.2075							7.58807	1401842	7.58807	1484605	7.58807	1295104	7.58807	1580256	7.58807	1814593	7.5881	2194639
																			188	99.2072							7.5929	1385192	7.5929	1472565	7.5929	1300610	7.5929	1582652	7.59292	1837564	7.59293	2185517
																			188.167	99.2043							7.59775	1395045	7.59775	1449646	7.59775	1305502	7.59775	1587296	7.59775	1832077	7.59778	2215886
																			188.333	99.2001							7.60258	1386758	7.60258	1458387	7.60258	1322262	7.6026	1584861	7.6026	1840329	7.60263	2219829
																			188.5	99.1953							7.60743	1377253	7.60743	1468878	7.60743	1313767	7.60743	1589537	7.60745	1847277	7.60747	2215184
																			188.667	99.1873							7.61228	1392452	7.61228	1468250	7.61228	1318031	7.61228	1620086	7.61228	1847872	7.61232	2217384
																			188.833	99.1806							7.61712	1403213	7.61712	1464906	7.61712	1334156	7.61713	1596855	7.61713	1854286	7.61717	2228121
																			189	99.1741							7.62197	1401941	7.62197	1464490	7.62197	1345530	7.62197	1600431	7.62198	1866224	7.622	2226300
																			189.167	99.1675							7.62682	1396728	7.62682	1461279	7.62682	1325849	7.62682	1580490	7.62682	1868421	7.62685	2232830
																			189.333	99.1607							7.63165	1384434	7.63165	1474678	7.63165	1337472	7.63167	1584608	7.63167	1859669	7.6317	2215791
																			189.5	99.1551							7.6365	1390394	7.6365	1484720	7.6365	1341088	7.6365	1588065	7.63652	1861311	7.63653	2233877
																			189.667	99.1509							7.64135	1379182	7.64135	1476111	7.64135	1341818	7.64135	1580507	7.64135	1861631	7.64138	2258240
																			189.833	99.1477							7.64618	1399048	7.64618	1486838	7.64618	1325669	7.64618	1595962	7.6462	1865922	7.64623	2239246
																			190	99.1462							7.65103	1421657	7.65103	1499531	7.65103	1324081	7.65103	1615257	7.65105	1872934	7.65107	2233917
																			190.167	99.1438							7.65588	1416839	7.65588	1497782	7.65588	1338703	7.65588	1622152	7.65588	1864834	7.65592	2231257
																			190.333	99.1411							7.66072	1403201	7.66072	1498670	7.66072	1326997	7.66072	1613608	7.66073	1860906	7.66077	2244855
																			190.5	99.1382							7.66557	1399154	7.66557	1507560	7.66557	1360673	7.66557	1624366	7.66558	1894982	7.6656	2244564
																			190.667	99.1352							7.67042	1413546	7.67042	1554180	7.67042	1375223	7.67042	1650142	7.67042	1919087	7.67045	2268790
																			190.833	99.1313							7.67525	1423333	7.67525	1552186	7.67525	1407297	7.67525	1670640	7.67527	1918298	7.6753	2311215
																			191	99.1269							7.6801	1450055	7.6801	1561262	7.6801	1419955	7.6801	1695901	7.68012	1937010	7.68013	2318423
																			191.167	99.122							7.68495	1465406	7.68495	1563413	7.68495	1426401	7.68495	1687470	7.68495	1952778	7.68498	2326405
																			191.333	99.1148							7.68978	1497297	7.68978	1573109	7.68978	1427335	7.68978	1685553	7.6898	1952785	7.68983	2358527
																			191.5	99.1083							7.69463	1484449	7.69463	1572304	7.69463	1424316	7.69463	1668341	7.69465	1950015	7.69467	2382658
																			191.667	99.1018							7.69948	1470350	7.69948	1552092	7.69948	1411949	7.69948	1713571	7.69948	1935118	7.69952	2335696
																			191.833	99.0952							7.70432	1472054	7.70432	1546376	7.70432	1379226	7.70432	1703383	7.70433	1938575	7.70437	2310618
																			192	99.0882							7.70917	1461168	7.70917	1553012	7.70917	1355385	7.70917	1648210	7.70918	1909641	7.7092	2298212
																			192.167	99.0818							7.71402	1458811	7.71402	1553644	7.71402	1337507	7.71402	1657160	7.71402	1919403	7.71405	2296368
																			192.333	99.0756							7.71885	1453829	7.71885	1562886	7.71885	1365673	7.71885	1650897	7.71887	1939963	7.7189	2295180
																			192.5	99.0695							7.7237	1433097	7.7237	1557652	7.7237	1365643	7.7237	1675436	7.72372	1927659	7.72373	2317581
																			192.667	99.0644							7.72855	1430259	7.72855	1551544	7.72855	1376237	7.72855	1685883	7.72855	1926812	7.72858	2312295
																			192.833	99.0589							7.73338	1428630	7.73338	1538929	7.73338	1386786	7.73338	1684974	7.7334	1947922	7.73343	2304387
																			193	99.0534							7.73823	1460839	7.73823	1544940	7.73823	1382624	7.73823	1688984	7.73825	1959221	7.73827	2316083
																			193.167	99.0479							7.74308	1473754	7.74308	1547184	7.74308	1371126	7.74308	1689102	7.74308	1948218	7.74312	2316042
																			193.333	99.0427							7.74792	1465107	7.74792	1552160	7.74792	1358466	7.74792	1690413	7.74793	1909527	7.74797	2323697
																			193.5	99.0385							7.75277	1463487	7.75277	1561242	7.75277	1371699	7.75277	1712741	7.75278	1922965	7.7528	2335940
																			193.667	99.0349							7.75762	1469261	7.75762	1577432	7.75762	1416855	7.75762	1713466	7.75762	1932148	7.75765	2345848
																			193.833	99.0306							7.76245	1453103	7.76245	1576268	7.76245	1431913	7.76245	1725230	7.76247	1950274	7.7625	2323591
																			194	99.0248							7.7673	1446018	7.7673	1561812	7.7673	1411568	7.7673	1714878	7.76732	1949558	7.76733	2327006
																			194.167	99.0183							7.77213	1442086	7.77215	1556684	7.77215	1407449	7.77215	1708835	7.77215	1942502	7.77218	2333510
																			194.333	99.0116							7.77698	1434632	7.77698	1552050	7.77698	1388934	7.77698	1695569	7.777	1941272	7.77703	2321479
																			194.5	99.005							7.78183	1449109	7.78183	1547557	7.78183	1378791	7.78183	1695509	7.78185	1924834	7.78187	2301740
																			194.667	98.9979							7.78667	1439249	7.78667	1558590	7.78667	1371063	7.78668	1704135	7.78668	1919646	7.78672	2314404
																			194.833	98.9933							7.79152	1440440	7.79152	1561270	7.79152	1374496	7.79152	1722218	7.79153	1935484	7.79157	2292718
																			195	98.9894							7.79637	1451350	7.79637	1550377	7.79637	1365918	7.79637	1716623	7.79638	1941223	7.7964	2289645
																			195.167	98.9857							7.8012	1442309	7.8012	1547524	7.8012	1376499	7.80122	1704072	7.80122	1933257	7.80125	2311287
																			195.333	98.9854							7.80605	1421521	7.80605	1567505	7.80605	1404163	7.80605	1668038	7.80607	1926643	7.8061	2325576
																			195.5	98.9814							7.8109	1416862	7.8109	1567039	7.8109	1399799	7.8109	1673605	7.81092	1929200	7.81093	2339871
																			195.667	98.9759							7.81573	1436756	7.81573	1569649	7.81573	1399583	7.81575	1671129	7.81575	1943482	7.81578	2346261
																			195.833	98.9711							7.82058	1434777	7.82058	1560673	7.82058	1383372	7.82058	1699204	7.8206	1956245	7.82063	2349714
																			196	98.9669							7.82543	1453271	7.82543	1548083	7.82543	1370324	7.82543	1694360	7.82545	1968519	7.82548	2356848
																			196.167	98.9595							7.83027	1462838	7.83027	1562960	7.83027	1387556	7.83028	1690655	7.83028	1969832	7.83032	2346311
																			196.333	98.9535							7.83512	1494706	7.83512	1581305	7.83512	1417135	7.83512	1708607	7.83513	1960442	7.83517	2334820
																			196.5	98.9468							7.83997	1498463	7.83997	1609687	7.83997	1459750	7.83997	1697582	7.83998	1946297	7.84002	2333775
																			196.667	98.9396							7.8448	1493414	7.8448	1617500	7.8448	1495599	7.84482	1709109	7.84482	1956800	7.84485	2341732
																			196.833	98.9331							7.84965	1504908	7.84965	1618855	7.84965	1506600	7.84965	1718589	7.84967	1992980	7.8497	2351113
																			197	98.9259							7.8545	1515506	7.8545	1588162	7.8545	1513251	7.8545	1720310	7.85452	1972665	7.85455	2350282
																			197.167	98.9185							7.85933	1506813	7.85933	1569207	7.85933	1493725	7.85935	1719061	7.85935	1959965	7.85938	2355170
																			197.333	98.9109							7.86418	1486127	7.86418	1581802	7.86418	1464445	7.86418	1715704	7.8642	1996227	7.86423	2373516
																			197.5	98.9032							7.86903	1469198	7.86903	1578706	7.86903	1446662	7.86903	1730482	7.86905	2019040	7.86908	2387213
																			197.667	98.8975							7.87387	1489994	7.87387	1582277	7.87387	1434053	7.87388	1738252	7.87388	2023332	7.87392	2409674
																			197.833	98.8925							7.87872	1494220	7.87872	1605544	7.87872	1431602	7.87872	1744227	7.87873	2003027	7.87877	2394580
																			198	98.8875							7.88357	1480053	7.88357	1606450	7.88357	1441268	7.88357	1731222	7.88358	1998422	7.88362	2395212
																			198.167	98.8847							7.8884	1470827	7.8884	1584139	7.8884	1456685	7.88842	1705973	7.88842	2003658	7.88845	2375940
																			198.333	98.8802							7.89325	1461260	7.89325	1568632	7.89325	1432759	7.89325	1708950	7.89327	2009642	7.8933	2364049
																			198.5	98.8754							7.8981	1467941	7.8981	1578144	7.8981	1415302	7.8981	1726201	7.89812	2019537	7.89815	2379399
																			198.667	98.8706							7.90293	1482954	7.90293	1571189	7.90293	1414953	7.90295	1745469	7.90297	2046458	7.90298	2381216
																			198.833	98.865							7.90778	1499266	7.90778	1587612	7.90778	1409589	7.90778	1755256	7.9078	2047141	7.90783	2362329
																			199	98.8601							7.91263	1509112	7.91263	1618900	7.91263	1427853	7.91263	1750992	7.91265	2047163	7.91268	2386917
																			199.167	98.8554							7.91747	1517545	7.91747	1637894	7.91747	1462249	7.91748	1760246	7.9175	2055733	7.91752	2420553
																			199.333	98.8509							7.92232	1520653	7.92232	1660662	7.92232	1475850	7.92232	1793117	7.92233	2061199	7.92237	2438499
																			199.5	98.8471							7.92717	1520826	7.92717	1666218	7.92717	1484364	7.92717	1798955	7.92718	2061139	7.92722	2454130
																			199.667	98.8429							7.932	1524470	7.932	1643191	7.932	1466332	7.93202	1792528	7.93203	2048130	7.93205	2462381
																			199.833	98.8387							7.93685	1522138	7.93685	1642944	7.93685	1471353	7.93685	1791778	7.93687	2051148	7.9369	2437849
																			200	98.8342							7.94168	1540991	7.9417	1633730	7.9417	1448342	7.9417	1782514	7.94172	2037775	7.94175	2434329
																			200.167	98.8295							7.94653	1526727	7.94653	1636961	7.94653	1436745	7.94655	1785769	7.94657	2024304	7.94658	2425901
																			200.333	98.8244							7.95138	1527885	7.95138	1628510	7.95138	1437709	7.95138	1793564	7.9514	2005190	7.95143	2448691
																			200.5	98.819							7.95622	1542730	7.95623	1649049	7.95622	1450664	7.95623	1795820	7.95625	2024237	7.95628	2458875
																			200.667	98.8131							7.96107	1560533	7.96107	1660912	7.96107	1473571	7.96108	1805176	7.9611	2072304	7.96112	2471240
																			200.833	98.8042							7.96592	1579957	7.96592	1693235	7.96592	1496689	7.96592	1827304	7.96593	2120267	7.96597	2488712
																			201	98.7954							7.97075	1597927	7.97077	1689772	7.97075	1491762	7.97077	1822401	7.97078	2116882	7.97082	2497229
																			201.167	98.7867							7.9756	1574796	7.9756	1691092	7.9756	1497223	7.97562	1839196	7.97563	2098999	7.97565	2475410
																			201.333	98.7781							7.98045	1553961	7.98045	1685221	7.98045	1511944	7.98045	1843645	7.98047	2072784	7.9805	2449412
																			201.5	98.7678							7.98528	1535134	7.9853	1663202	7.98528	1485635	7.9853	1836527	7.98532	2032744	7.98535	2449134
																			201.667	98.7594							7.99013	1538504	7.99013	1644655	7.99013	1461155	7.99015	1803367	7.99017	2044517	7.99018	2454959
																			201.833	98.7521							7.99498	1531922	7.99498	1632661	7.99498	1439574	7.99498	1788122	7.995	2056476	7.99503	2456503
																			202	98.7456							7.99982	1498840	7.99983	1631087	7.99982	1442837	7.99983	1785133	7.99985	2077113	7.99988	2466957
																			202.167	98.7427							8.00467	1501932	8.00467	1630987	8.00467	1458928	8.00468	1770895	8.0047	2071567	8.00472	2454928
																			202.333	98.7379							8.00952	1507407	8.00952	1635242	8.00952	1431381	8.00952	1768996	8.00953	2030340	8.00957	2453496
																			202.5	98.7321							8.01435	1518537	8.01437	1628926	8.01435	1430128	8.01437	1767003	8.01438	2031032	8.01442	2451895
																			202.667	98.7262							8.0192	1498820	8.0192	1607720	8.0192	1446335	8.01922	1780454	8.01923	2033516	8.01925	2452078
																			202.833	98.7209							8.02405	1482719	8.02405	1608953	8.02405	1454452	8.02405	1748973	8.02407	2048377	8.0241	2452739
																			203	98.7147							8.02888	1493934	8.0289	1625953	8.02888	1463721	8.0289	1714967	8.02892	2057939	8.02895	2429254
																			203.167	98.7084							8.03373	1498329	8.03373	1620012	8.03373	1449953	8.03375	1720979	8.03377	2068934	8.03378	2432183
																			203.333	98.7019							8.03858	1495767	8.03858	1604063	8.03858	1455271	8.03858	1751563	8.0386	2067556	8.03863	2447475
																			203.5	98.6941							8.04342	1491242	8.04343	1618529	8.04342	1435365	8.04343	1783548	8.04345	2060158	8.04348	2436113
																			203.667	98.688							8.04827	1506468	8.04827	1609951	8.04827	1445487	8.04828	1779743	8.0483	2039079	8.04832	2462889
																			203.833	98.6833							8.05312	1550839	8.05312	1611960	8.05312	1459987	8.05312	1795305	8.05313	2067928	8.05317	2471343
																			204	98.6793							8.05795	1561380	8.05797	1624922	8.05795	1473697	8.05797	1799347	8.05798	2056857	8.05802	2480020
																			204.167	98.6769							8.0628	1548266	8.0628	1656708	8.0628	1488922	8.06282	1787363	8.06283	2064037	8.06287	2493383
																			204.333	98.6736							8.06765	1535461	8.06765	1668539	8.06765	1453857	8.06765	1775498	8.06767	2095360	8.0677	2500696
																			204.5	98.6692							8.07248	1532872	8.0725	1656219	8.07248	1442619	8.0725	1793776	8.07252	2087087	8.07255	2482143
																			204.667	98.6636							8.07733	1533875	8.07733	1622782	8.07733	1450559	8.07735	1785786	8.07737	2073480	8.0774	2473643
																			204.833	98.6566							8.08218	1544570	8.08218	1633793	8.08218	1448555	8.08218	1777867	8.0822	2067180	8.08223	2479436
																			205	98.649							8.08702	1536942	8.08703	1652057	8.08702	1459723	8.08703	1783532	8.08705	2083274	8.08708	2505830
																			205.167	98.6412							8.09187	1543212	8.09187	1650472	8.09187	1480785	8.09188	1799691	8.0919	2095004	8.09193	2520594
																			205.333	98.6333							8.09672	1546198	8.09672	1649057	8.09672	1468236	8.09672	1795182	8.09673	2109926	8.09677	2528529
																			205.5	98.6224							8.10155	1555364	8.10155	1657400	8.10155	1476014	8.10157	1808977	8.10158	2105474	8.10162	2532732
																			205.667	98.6136							8.1064	1567742	8.1064	1653286	8.1064	1492443	8.10642	1819520	8.10643	2104919	8.10647	2547235
																			205.833	98.6057							8.11125	1590203	8.11125	1673938	8.11125	1495889	8.11125	1825875	8.11127	2125548	8.1113	2532449
																			206	98.5981							8.11608	1601524	8.1161	1679569	8.11608	1495711	8.1161	1836235	8.11612	2111162	8.11615	2542793
																			206.167	98.5928							8.12093	1616657	8.12093	1684476	8.12093	1490053	8.12095	1861330	8.12097	2127093	8.121	2546037
																			206.333	98.5869							8.12578	1605145	8.12578	1686313	8.12577	1478121	8.12578	1884517	8.1258	2131181	8.12583	2555632
																			206.5	98.5812							8.13062	1593715	8.13063	1693799	8.13062	1518819	8.13063	1867244	8.13065	2146362	8.13068	2560235
																			206.667	98.5756							8.13547	1573012	8.13547	1719950	8.13547	1508717	8.13548	1857466	8.1355	2141005	8.13553	2560446
																			206.833	98.5704							8.14032	1594984	8.14032	1709867	8.1403	1500200	8.14032	1862829	8.14033	2170609	8.14037	2573020
																			207	98.5631							8.14515	1585289	8.14517	1713155	8.14515	1501693	8.14517	1871894	8.14518	2191819	8.14522	2586011
																			207.167	98.5544							8.15	1592137	8.15	1699271	8.15	1510485	8.15002	1863273	8.15003	2162598	8.15007	2602258
																			207.333	98.5453							8.15485	1582548	8.15485	1683352	8.15483	1510992	8.15485	1850478	8.15487	2158925	8.1549	2593223
																			207.5	98.536							8.15968	1582614	8.1597	1697378	8.15968	1513078	8.1597	1838898	8.15972	2173594	8.15975	2583070
																			207.667	98.5238							8.16453	1577109	8.16453	1708170	8.16453	1545276	8.16455	1842198	8.16457	2162597	8.1646	2583844
																			207.833	98.5138							8.16938	1583543	8.16938	1735146	8.16937	1544572	8.16938	1849056	8.1694	2185387	8.16943	2596821
																			208	98.5048							8.17422	1586434	8.17423	1730364	8.17422	1525179	8.17423	1850994	8.17425	2192072	8.17428	2597373
																			208.167	98.4962							8.17907	1594314	8.17907	1727388	8.17907	1513303	8.17908	1870236	8.1791	2196041	8.17913	2605706
																			208.333	98.4906							8.18392	1620460	8.18392	1704454	8.1839	1525882	8.18392	1840743	8.18393	2173292	8.18397	2584281
																			208.5	98.4853							8.18875	1614943	8.18877	1710456	8.18875	1527383	8.18877	1839848	8.18878	2176012	8.18882	2588291
																			208.667	98.4797							8.1936	1591603	8.1936	1712350	8.1936	1525111	8.19362	1837457	8.19363	2164047	8.19367	2592458
																			208.833	98.4733							8.19845	1587795	8.19845	1703003	8.19843	1520032	8.19845	1844403	8.19847	2162917	8.1985	2601791
																			209	98.4681							8.20328	1584887	8.2033	1710161	8.20328	1511803	8.2033	1878457	8.20332	2146541	8.20335	2604945
																			209.167	98.4616							8.20813	1605935	8.20813	1714255	8.20813	1517403	8.20815	1859842	8.20817	2144550	8.2082	2624530
																			209.333	98.4548							8.21298	1611822	8.21298	1729740	8.21297	1533594	8.213	1862693	8.21302	2147937	8.21303	2613725
																			209.5	98.4481							8.21782	1591985	8.21783	1713102	8.21782	1549198	8.21783	1863619	8.21785	2160375	8.21788	2603699
																			209.667	98.4397							8.22267	1591420	8.22267	1705946	8.22267	1550769	8.22268	1868938	8.2227	2151914	8.22273	2608233
																			209.833	98.4324							8.22752	1580733	8.22752	1682761	8.2275	1551572	8.22753	1856160	8.22755	2172353	8.22757	2621081
																			210	98.4241							8.23235	1573925	8.23237	1700340	8.23235	1527012	8.23237	1843638	8.23238	2146991	8.23242	2620464
																			210.167	98.415							8.2372	1576741	8.2372	1702161	8.2372	1523174	8.23722	1839915	8.23723	2168037	8.23727	2599865
																			210.333	98.4074							8.24205	1594808	8.24205	1713894	8.24203	1511524	8.24207	1849394	8.24208	2198910	8.2421	2588075
																			210.5	98.4007							8.24688	1599070	8.2469	1726962	8.24688	1523167	8.2469	1845442	8.24692	2201301	8.24695	2572342
																			210.667	98.3943							8.25173	1613140	8.25173	1749468	8.25173	1539847	8.25175	1870624	8.25177	2197620	8.2518	2582334
																			210.833	98.3879							8.25657	1620126	8.25658	1752879	8.25657	1545112	8.2566	1868048	8.25662	2187752	8.25663	2624913
																			211	98.3806							8.26142	1623931	8.26143	1739587	8.26142	1540722	8.26143	1873520	8.26145	2186486	8.26148	2655706
																			211.167	98.3719							8.26627	1625345	8.26627	1728912	8.26627	1533020	8.26628	1880166	8.2663	2170657	8.26633	2639494
																			211.333	98.363							8.2711	1625163	8.27112	1730156	8.2711	1538479	8.27113	1883807	8.27115	2170536	8.27117	2640400
																			211.5	98.354							8.27595	1640719	8.27597	1737758	8.27595	1547212	8.27597	1896352	8.27598	2193793	8.27602	2663917
																			211.667	98.3433							8.2808	1657100	8.2808	1757334	8.2808	1580343	8.28082	1915575	8.28083	2249004	8.28087	2673225
																			211.833	98.3344							8.28563	1658089	8.28565	1770886	8.28563	1587877	8.28567	1928639	8.28568	2268848	8.2857	2675953
																			212	98.3263							8.29048	1669419	8.2905	1761023	8.29048	1561274	8.2905	1941106	8.29052	2263967	8.29055	2691714
																			212.167	98.3187							8.29533	1694056	8.29533	1766957	8.29533	1576194	8.29535	1943894	8.29537	2260432	8.2954	2684641
																			212.333	98.3136							8.30017	1676196	8.30018	1774347	8.30017	1632343	8.3002	1946182	8.30022	2248817	8.30023	2703617
																			212.5	98.3078							8.30502	1646228	8.30503	1787445	8.30502	1635703	8.30503	1944453	8.30505	2244646	8.30508	2737889
																			212.667	98.3018							8.30987	1643269	8.30987	1777335	8.30987	1658956	8.30988	1955067	8.3099	2222142	8.30993	2694720
																			212.833	98.296							8.3147	1683335	8.31472	1789717	8.3147	1671256	8.31473	1963908	8.31475	2247468	8.31478	2704699
																			213	98.2907							8.31955	1675904	8.31957	1789787	8.31955	1682998	8.31957	1957316	8.31958	2261312	8.31962	2687158
																			213.167	98.2848							8.3244	1668265	8.3244	1785962	8.3244	1709914	8.32442	1949167	8.32443	2270841	8.32447	2701720
																			213.333	98.2785							8.32923	1634034	8.32925	1790899	8.32923	1712995	8.32927	1930777	8.32928	2273968	8.32932	2717143
																			213.5	98.2715							8.33408	1659892	8.3341	1794287	8.33408	1726791	8.3341	1936127	8.33412	2280754	8.33415	2725810
																			213.667	98.2619							8.33893	1682574	8.33893	1798272	8.33893	1712848	8.33895	1945228	8.33897	2278699	8.339	2721437
																			213.833	98.2525							8.34377	1694012	8.34378	1830571	8.34377	1681334	8.3438	1954076	8.34382	2280924	8.34385	2729850
																			214	98.2435							8.34862	1700208	8.34863	1831694	8.34862	1675938	8.34863	1956540	8.34865	2312873	8.34868	2723164
																			214.167	98.2346							8.35347	1714780	8.35347	1803764	8.35347	1694097	8.35348	1988896	8.3535	2335919	8.35353	2748237
																			214.333	98.2228							8.3583	1731796	8.35832	1805551	8.3583	1707752	8.35833	2010978	8.35835	2347083	8.35838	2784742
																			214.5	98.2121							8.36315	1740401	8.36317	1860356	8.36315	1691907	8.36317	2029473	8.36318	2352896	8.36322	2778244
																			214.667	98.2031							8.368	1737677	8.368	1878501	8.368	1671501	8.36802	2019560	8.36803	2348334	8.36807	2803130
																			214.833	98.1953							8.37283	1694495	8.37285	1834276	8.37283	1677911	8.37287	2028883	8.37288	2311680	8.37292	2801818
																			215	98.1888							8.37768	1690033	8.3777	1830973	8.37768	1678927	8.3777	1989644	8.37772	2297499	8.37775	2756045
																			215.167	98.1821							8.38253	1701845	8.38253	1842827	8.38253	1625923	8.38255	1986911	8.38257	2301773	8.3826	2753507
																			215.333	98.1756							8.38737	1700047	8.38738	1834953	8.38737	1599688	8.3874	1987526	8.38742	2322764	8.38745	2725237
																			215.5	98.1692							8.39222	1690282	8.39223	1832671	8.39222	1607398	8.39223	1976225	8.39225	2303299	8.39228	2740400
																			215.667	98.1643							8.39707	1671068	8.39707	1843936	8.39707	1623558	8.39708	1979182	8.3971	2283557	8.39713	2753776
																			215.833	98.1584							8.4019	1675848	8.40192	1838364	8.4019	1606707	8.40193	1981162	8.40195	2285880	8.40198	2767935
																			216	98.152							8.40675	1696568	8.40677	1858288	8.40675	1597092	8.40677	1980281	8.40678	2313349	8.40682	2738193
																			216.167	98.1453							8.4116	1704366	8.4116	1856876	8.4116	1612682	8.41162	1973914	8.41163	2296238	8.41167	2737467
																			216.333	98.136							8.41643	1706108	8.41645	1846043	8.41643	1629028	8.41647	1980940	8.41648	2279467	8.41652	2752671
																			216.5	98.1269							8.42128	1696040	8.4213	1841617	8.42128	1633212	8.4213	2004963	8.42132	2278492	8.42135	2758437
																			216.667	98.1181							8.42613	1703909	8.42613	1825678	8.42613	1632549	8.42615	2011375	8.42617	2304701	8.4262	2755058
																			216.833	98.1095							8.43097	1710040	8.43098	1832754	8.43097	1623137	8.431	2022639	8.43102	2297097	8.43105	2746335
																			217	98.1							8.43582	1718545	8.43583	1822742	8.43582	1622004	8.43583	2010172	8.43585	2304863	8.43588	2755521
																			217.167	98.0916							8.44067	1720362	8.44067	1841689	8.44067	1645185	8.44068	2016177	8.4407	2323447	8.44073	2770277
																			217.333	98.0826							8.4455	1715587	8.44552	1846901	8.4455	1651972	8.44553	1988808	8.44555	2322662	8.44558	2788859
																			217.5	98.073							8.45035	1714005	8.45037	1863799	8.45035	1641601	8.45037	2003227	8.45038	2327732	8.45042	2804414
																			217.667	98.0666							8.4552	1703880	8.4552	1873336	8.45518	1651801	8.45522	2022358	8.45523	2343263	8.45527	2821299
																			217.833	98.0605							8.46003	1725724	8.46005	1878165	8.46003	1668222	8.46007	2005944	8.46008	2331999	8.46012	2825261
																			218	98.0542							8.46488	1729813	8.4649	1853700	8.46488	1654343	8.4649	2006390	8.46492	2319694	8.46495	2806622
																			218.167	98.0473							8.46973	1737024	8.46973	1862090	8.46972	1633361	8.46975	2033758	8.46977	2327236	8.4698	2828832
																			218.333	98.0405							8.47457	1758612	8.47458	1865908	8.47457	1623128	8.4746	2050524	8.47462	2321267	8.47465	2846146
																			218.5	98.033							8.47942	1743142	8.47943	1882261	8.47942	1605389	8.47945	2045370	8.47947	2329194	8.47948	2840724
																			218.667	98.0246							8.48427	1743554	8.48427	1872221	8.48425	1627020	8.48428	2026486	8.4843	2336316	8.48433	2797754
																			218.833	98.0153							8.4891	1725905	8.48912	1880256	8.4891	1648688	8.48913	2008312	8.48915	2354443	8.48918	2797368
																			219	98.0025							8.49395	1744295	8.49397	1888311	8.49395	1680154	8.49398	1995021	8.494	2348060	8.49402	2825892
																			219.167	97.9914							8.4988	1749621	8.4988	1897100	8.49878	1689620	8.49882	2012359	8.49883	2377038	8.49887	2856997
																			219.333	97.9809							8.50363	1739540	8.50365	1876924	8.50363	1687580	8.50367	2026120	8.50368	2383352	8.50372	2852119
																			219.5	97.9708							8.50848	1725743	8.5085	1890387	8.50848	1680912	8.50852	2026714	8.50853	2375473	8.50855	2848931
																			219.667	97.9606							8.51333	1728035	8.51333	1885936	8.51332	1669401	8.51335	2031094	8.51337	2374667	8.5134	2852854
																			219.833	97.9514							8.51817	1727491	8.51818	1873995	8.51817	1659169	8.5182	2043781	8.51822	2382259	8.51825	2871406
																			220	97.9426							8.52302	1727488	8.52303	1886357	8.52302	1649242	8.52305	2048563	8.52307	2368611	8.52308	2861004
																			220.167	97.9341							8.52787	1730287	8.52787	1895036	8.52785	1657134	8.52788	2033307	8.5279	2385875	8.52793	2841134
																			220.333	97.9275							8.5327	1752850	8.53272	1884573	8.5327	1660874	8.53273	2024720	8.53275	2370646	8.53278	2832028
																			220.5	97.9193							8.53755	1749929	8.53757	1886075	8.53755	1651301	8.53758	2037299	8.5376	2360131	8.53762	2843471
																			220.667	97.9097							8.5424	1742600	8.5424	1857772	8.54238	1647988	8.54242	2029312	8.54243	2358273	8.54247	2844083
																			220.833	97.8993							8.54723	1741772	8.54725	1845614	8.54723	1630080	8.54727	2042626	8.54728	2370121	8.54732	2855857
																			221	97.8881							8.55208	1752439	8.5521	1850908	8.55208	1652915	8.55212	2049957	8.55213	2373075	8.55217	2842373
																			221.167	97.8779							8.55693	1762140	8.55693	1860182	8.55692	1641445	8.55695	2028637	8.55697	2369544	8.557	2851470
																			221.333	97.8681							8.56177	1742844	8.56178	1861796	8.56177	1661861	8.5618	2027735	8.56182	2385370	8.56185	2859429
																			221.5	97.8587							8.56662	1734464	8.56663	1869945	8.56662	1669861	8.56665	2007437	8.56667	2371252	8.5667	2853087
																			221.667	97.8504							8.57147	1732723	8.57147	1898587	8.57145	1647778	8.57148	2060283	8.5715	2377056	8.57153	2850120
																			221.833	97.8423							8.5763	1730873	8.57632	1887555	8.5763	1668860	8.57633	2061457	8.57635	2372332	8.57638	2844887
																			222	97.8335							8.58115	1738067	8.58117	1880692	8.58115	1645375	8.58118	2059900	8.5812	2385763	8.58123	2853063
																			222.167	97.824							8.586	1754554	8.586	1871038	8.58598	1664114	8.58602	2060450	8.58603	2370180	8.58607	2870520
																			222.333	97.8154							8.59083	1767106	8.59085	1877288	8.59083	1684820	8.59087	2070538	8.59088	2366685	8.59092	2882448
																			222.5	97.8061							8.59568	1776530	8.5957	1883879	8.59568	1674802	8.59572	2054849	8.59573	2382873	8.59577	2887211
																			222.667	97.7969							8.60053	1767541	8.60053	1917480	8.60052	1667963	8.60055	2063677	8.60057	2392366	8.6006	2844969
																			222.833	97.7877							8.60537	1757012	8.60538	1925247	8.60537	1670424	8.6054	2090992	8.60542	2388738	8.60545	2834465
																			223	97.7786							8.61022	1747526	8.61023	1927059	8.61022	1668687	8.61025	2073356	8.61027	2379689	8.6103	2843538
																			223.167	97.7691							8.61507	1764504	8.61507	1912271	8.61505	1686963	8.61508	2075568	8.6151	2405623	8.61513	2847098
																			223.333	97.7591							8.6199	1775227	8.61992	1895891	8.6199	1692793	8.61993	2049550	8.61995	2412426	8.61998	2838628
																			223.5	97.7484							8.62475	1770539	8.62477	1910385	8.62475	1688871	8.62478	2065304	8.6248	2392329	8.62483	2881842
																			223.667	97.7377							8.6296	1795872	8.6296	1886554	8.62958	1682331	8.62962	2067608	8.62963	2383129	8.62967	2897485
																			223.833	97.7274							8.63443	1796239	8.63445	1875041	8.63443	1675445	8.63447	2059721	8.63448	2395087	8.63452	2896555
																			224	97.7177							8.63928	1798863	8.6393	1876514	8.63928	1689315	8.63932	2052524	8.63933	2415577	8.63937	2874354
																			224.167	97.7087							8.64413	1793787	8.64413	1907226	8.64412	1696805	8.64415	2072821	8.64417	2429303	8.6442	2867656
																			224.333	97.7002							8.64897	1789546	8.64898	1921945	8.64897	1692224	8.649	2089364	8.64902	2420893	8.64905	2876591
																			224.5	97.6936							8.65382	1765056	8.65383	1910295	8.65382	1691296	8.65385	2095783	8.65387	2389136	8.6539	2895216
																			224.667	97.6861							8.65867	1784261	8.65867	1904363	8.65865	1693659	8.65868	2108127	8.6587	2391062	8.65873	2915225
																			224.833	97.6774							8.6635	1801591	8.66352	1918931	8.6635	1696738	8.66353	2090043	8.66355	2413574	8.66358	2915224
																			225	97.6681							8.66835	1812767	8.66837	1924605	8.66835	1711541	8.66838	2088821	8.6684	2433371	8.66843	2929485
																			225.167	97.659							8.6732	1796006	8.6732	1931170	8.67318	1723023	8.67322	2096142	8.67323	2423959	8.67327	2934364
																			225.333	97.6497							8.67803	1782237	8.67805	1942126	8.67803	1734368	8.67807	2098883	8.67808	2414950	8.67812	2947351
																			225.5	97.6407							8.68288	1783075	8.6829	1945320	8.68288	1724856	8.68292	2098614	8.68293	2448499	8.68297	2957562
																			225.667	97.6317							8.68773	1784091	8.68773	1967467	8.68772	1732024	8.68775	2115857	8.68777	2466730	8.6878	2955741
																			225.833	97.621							8.69257	1804765	8.69258	1964342	8.69257	1739302	8.6926	2100513	8.69262	2455552	8.69265	2953405
																			226	97.6101							8.69742	1837367	8.69743	1967956	8.69742	1747127	8.69745	2104115	8.69747	2468078	8.6975	2976039
																			226.167	97.5992							8.70227	1837879	8.70227	1964962	8.70225	1750639	8.70228	2097202	8.7023	2481771	8.70233	2961886
																			226.333	97.5884							8.7071	1815941	8.70712	1953061	8.7071	1754837	8.70713	2127783	8.70715	2481749	8.70718	2970464
																			226.5	97.5779							8.71195	1819974	8.71197	1964010	8.71195	1759199	8.71198	2131291	8.712	2487364	8.71203	2997431
																			226.667	97.5684							8.7168	1841666	8.7168	1973040	8.71678	1756318	8.71682	2136006	8.71685	2503443	8.71687	2998539
																			226.833	97.5596							8.72165	1863729	8.72165	1955554	8.72163	1748165	8.72167	2120605	8.72168	2522557	8.72172	2983441
																			227	97.5509							8.72648	1869286	8.7265	1968622	8.72648	1749532	8.72652	2141919	8.72653	2529350	8.72657	2965132
																			227.167	97.5427							8.73133	1845779	8.73133	1963537	8.73132	1741399	8.73135	2144312	8.73138	2507018	8.7314	2956152
																			227.333	97.5334							8.73618	1840421	8.73618	1951809	8.73617	1728977	8.7362	2129448	8.73622	2501295	8.73625	2971386
																			227.5	97.524							8.74102	1823163	8.74103	1954912	8.74102	1729380	8.74105	2127410	8.74107	2501709	8.7411	2976741
																			227.667	97.5148							8.74587	1831987	8.74587	1982673	8.74585	1736589	8.74588	2118911	8.74592	2490363	8.74593	2964586
																			227.833	97.5044							8.75072	1830795	8.75072	1997565	8.7507	1716588	8.75073	2119352	8.75075	2509856	8.75078	2974431
																			228	97.4952							8.75555	1825141	8.75557	1979877	8.75555	1724133	8.75558	2132950	8.7556	2515044	8.75563	2987544
																			228.167	97.4866							8.7604	1828226	8.76042	1974982	8.76038	1736613	8.76042	2121018	8.76045	2500555	8.76047	2992578
																			228.333	97.4782							8.76525	1846714	8.76525	1993852	8.76523	1749269	8.76527	2142888	8.76528	2497087	8.76532	2991471
																			228.5	97.4712							8.77008	1858993	8.7701	2005893	8.77008	1769984	8.77012	2155400	8.77013	2520518	8.77017	2998140
																			228.667	97.4627							8.77493	1856113	8.77495	1995151	8.77492	1788421	8.77495	2168040	8.77498	2554393	8.775	2989006
																			228.833	97.453							8.77978	1862111	8.77978	2012338	8.77977	1769937	8.7798	2154073	8.77982	2566564	8.77985	3029030
																			229	97.4427							8.78462	1875354	8.78463	2017883	8.78462	1782208	8.78465	2164813	8.78467	2567524	8.7847	3033902
																			229.167	97.4303							8.78947	1883999	8.78948	2058417	8.78945	1816160	8.7895	2182187	8.78952	2558013	8.78953	3047782
																			229.333	97.4176							8.79432	1896197	8.79432	2063774	8.7943	1818316	8.79433	2197589	8.79435	2579072	8.79438	3028256
																			229.5	97.4052							8.79915	1890124	8.79917	2046994	8.79915	1798210	8.79918	2187886	8.7992	2595873	8.79923	3057055
																			229.667	97.3933							8.804	1884545	8.80402	2068494	8.80398	1802424	8.80403	2200659	8.80405	2621859	8.80408	3070461
																			229.833	97.3809							8.80885	1911952	8.80885	2088873	8.80883	1809068	8.80887	2208488	8.80888	2602196	8.80892	3100286
																			230	97.3706							8.81368	1918793	8.8137	2070125	8.81368	1820779	8.81372	2246197	8.81373	2621669	8.81377	3096682
																			230.167	97.3615							8.81853	1899462	8.81855	2053334	8.81852	1807850	8.81857	2258453	8.81858	2621128	8.81862	3109422
																			230.333	97.3532							8.82338	1905429	8.82338	2062024	8.82337	1827831	8.8234	2241083	8.82342	2638756	8.82345	3134629
																			230.5	97.3491							8.82822	1893059	8.82823	2047424	8.82822	1836409	8.82825	2233957	8.82827	2633368	8.8283	3143965
																			230.667	97.3429							8.83307	1928497	8.83308	2059598	8.83305	1842458	8.8331	2235490	8.83312	2608805	8.83315	3141351
																			230.833	97.3356							8.83792	1941341	8.83792	2062664	8.8379	1827074	8.83793	2248860	8.83795	2621709	8.83798	3129769
																			231	97.3274							8.84275	1951930	8.84277	2067460	8.84275	1827576	8.84278	2256459	8.8428	2654534	8.84283	3138176
																			231.167	97.318							8.8476	1949163	8.84762	2084938	8.84758	1832313	8.84763	2267337	8.84765	2652295	8.84768	3134830
																			231.333	97.3086							8.85245	1953840	8.85245	2082475	8.85243	1838077	8.85247	2269154	8.85248	2656688	8.85252	3154251
																			231.5	97.2992							8.85728	1978233	8.8573	2088869	8.85728	1857722	8.85732	2259352	8.85733	2636776	8.85737	3184686
																			231.667	97.2898							8.86213	1965559	8.86215	2114216	8.86212	1860435	8.86217	2272248	8.86218	2654351	8.86222	3199064
																			231.833	97.2774							8.86698	1946268	8.86698	2122227	8.86697	1883803	8.867	2282390	8.86702	2644391	8.86705	3206406
																			232	97.2654							8.87182	1935079	8.87183	2108558	8.87182	1895831	8.87185	2289893	8.87187	2619926	8.8719	3198054
																			232.167	97.2529							8.87667	1967007	8.87668	2100398	8.87665	1888293	8.8767	2282597	8.87672	2646534	8.87675	3178107
																			232.333	97.2398							8.88152	1963341	8.88152	2090719	8.8815	1881959	8.88153	2275972	8.88155	2651407	8.88158	3158954
																			232.5	97.2254							8.88635	1972360	8.88637	2057000	8.88635	1872502	8.88638	2258303	8.8864	2638544	8.88643	3145014
																			232.667	97.2122							8.8912	1955441	8.89122	2064277	8.89118	1862180	8.89123	2246999	8.89125	2634389	8.89128	3153615
																			232.833	97.1999							8.89605	1952280	8.89605	2073636	8.89603	1865540	8.89607	2237036	8.89608	2671607	8.89612	3155735
																			233	97.1879							8.90088	1959153	8.9009	2089352	8.90088	1870132	8.90092	2238200	8.90093	2671940	8.90097	3132681
																			233.167	97.177							8.90573	1969259	8.90575	2098600	8.90572	1866759	8.90577	2269049	8.90578	2643868	8.90582	3152651
																			233.333	97.1667							8.91058	1981252	8.91058	2067551	8.91057	1855742	8.9106	2270920	8.91062	2632762	8.91065	3167720
																			233.5	97.1566							8.91542	1978640	8.91543	2066735	8.91542	1852382	8.91545	2283258	8.91547	2646872	8.9155	3171010
																			233.667	97.1463							8.92027	1973372	8.92028	2065415	8.92025	1864483	8.9203	2276212	8.92032	2654396	8.92035	3157768
																			233.833	97.1367							8.92512	1957697	8.92512	2070088	8.9251	1888802	8.92513	2263549	8.92515	2643320	8.92518	3164180
																			234	97.1261							8.92995	1957861	8.92997	2101197	8.92995	1876193	8.92998	2277723	8.93	2629662	8.93003	3182094
																			234.167	97.1157							8.9348	1955542	8.93482	2139845	8.93478	1873791	8.93483	2267851	8.93485	2660859	8.93488	3206482
																			234.333	97.1056							8.93965	1973914	8.93965	2109430	8.93963	1874662	8.93967	2266909	8.93968	2666356	8.93972	3173116
																			234.5	97.0955							8.94448	1964864	8.9445	2074410	8.94448	1838899	8.94452	2283549	8.94453	2686170	8.94457	3172958
																			234.667	97.0836							8.94933	1943665	8.94935	2061884	8.94932	1821913	8.94937	2281745	8.94938	2666168	8.94942	3174123
																			234.833	97.0723							8.95418	1946602	8.95418	2072845	8.95417	1834446	8.9542	2284821	8.95422	2664912	8.95425	3203703
																			235	97.0614							8.95902	1956378	8.95903	2111634	8.95902	1832538	8.95905	2272127	8.95907	2632064	8.9591	3201082
																			235.167	97.0508							8.96387	1972373	8.96388	2104322	8.96385	1840874	8.9639	2275118	8.96392	2638271	8.96395	3201737
																			235.333	97.0386							8.96872	1962310	8.96872	2088411	8.9687	1838689	8.96873	2264189	8.96877	2669253	8.96878	3221258
																			235.5	97.0263							8.97355	1943599	8.97357	2087560	8.97355	1843751	8.97358	2282610	8.9736	2677596	8.97363	3220581
																			235.667	97.0144							8.9784	1923080	8.97842	2114095	8.97838	1856653	8.97843	2311893	8.97845	2671146	8.97848	3209893
																			235.833	97.0028							8.98325	1938060	8.98325	2122894	8.98323	1863133	8.98327	2299144	8.9833	2661193	8.98332	3228239
																			236	96.9915							8.98808	1959142	8.9881	2109021	8.98808	1868496	8.98812	2292161	8.98813	2672583	8.98817	3212098
																			236.167	96.9807							8.99293	1974246	8.99295	2085819	8.99292	1888107	8.99297	2265676	8.99298	2668925	8.99302	3197694
																			236.333	96.9694							8.99778	1978010	8.99778	2099810	8.99777	1892318	8.9978	2265817	8.99783	2659624	8.99785	3209448
																			236.5	96.9577							9.00262	1952585	9.00263	2114821	9.00262	1874089	9.00265	2296998	9.00267	2678259	9.0027	3197311
																			236.667	96.948							9.00747	1951103	9.00748	2131200	9.00745	1856457	9.0075	2330318	9.00752	2679915	9.00755	3222150
																			236.833	96.938							9.01232	1943369	9.01233	2139956	9.0123	1848998	9.01233	2311530	9.01237	2682620	9.01238	3270571
																			237	96.9283							9.01715	1962670	9.01717	2131063	9.01715	1870218	9.01718	2279680	9.0172	2688586	9.01723	3308239
																			237.167	96.9191							9.022	1977536	9.02202	2117297	9.02198	1869869	9.02203	2282629	9.02205	2711419	9.02208	3277249
																			237.333	96.9109							9.02685	1982974	9.02687	2112611	9.02683	1869649	9.02688	2302194	9.0269	2706234	9.02692	3255363
																			237.5	96.9028							9.0317	1985452	9.0317	2121010	9.03168	1869977	9.03172	2317296	9.03173	2722301	9.03177	3258763
																			237.667	96.894							9.03653	1985153	9.03655	2127650	9.03652	1866688	9.03657	2315150	9.03658	2744137	9.03662	3248408
																			237.833	96.8845							9.04138	1999055	9.0414	2128524	9.04137	1867138	9.04142	2312280	9.04143	2731153	9.04147	3250789
																			238	96.8753							9.04623	2036102	9.04623	2143585	9.04622	1908749	9.04625	2316480	9.04627	2730237	9.0463	3245635
																			238.167	96.8655							9.05107	2076756	9.05108	2149636	9.05105	1938959	9.0511	2311640	9.05112	2740849	9.05115	3268240
																			238.333	96.855							9.05592	2102641	9.05593	2158189	9.0559	1974051	9.05595	2314870	9.05597	2762321	9.056	3261281
																			238.5	96.8437							9.06077	2109709	9.06077	2153408	9.06075	1965086	9.06078	2296520	9.0608	2747904	9.06083	3283427
																			238.667	96.83							9.0656	2083717	9.06562	2154106	9.06558	1959888	9.06563	2330026	9.06565	2754248	9.06568	3309989
																			238.833	96.817							9.07045	2061013	9.07047	2158135	9.07043	1929293	9.07048	2342985	9.0705	2745488	9.07053	3321315
																			239	96.8036							9.0753	2051414	9.0753	2171670	9.07528	1921928	9.07532	2366264	9.07533	2754313	9.07537	3329247
																			239.167	96.7904							9.08013	2035719	9.08015	2186078	9.08012	1935937	9.08017	2378180	9.08018	2745370	9.08022	3328536
																			239.333	96.7773							9.08498	2023775	9.085	2180621	9.08497	1951741	9.08502	2387009	9.08503	2740186	9.08507	3331363
																			239.5	96.7657							9.08983	2030700	9.08983	2159396	9.08982	1936940	9.08985	2381210	9.08987	2738481	9.0899	3334036
																			239.667	96.7551							9.09467	2028283	9.09468	2160372	9.09465	1939613	9.0947	2362215	9.09472	2748935	9.09475	3328218
																			239.833	96.7451							9.09952	2057567	9.09953	2180139	9.0995	1940262	9.09955	2350110	9.09957	2762195	9.0996	3333904
																			240	96.7388							9.10437	2022958	9.10437	2192474	9.10435	1935180	9.10438	2341111	9.1044	2775065	9.10443	3349786
																			240.167	96.7315							9.1092	2019045	9.10922	2190599	9.10918	1923828	9.10923	2350539	9.10925	2776154	9.10928	3334970
																			240.333	96.7235							9.11405	2034355	9.11407	2196814	9.11403	1944892	9.11408	2349782	9.1141	2770386	9.11413	3331670
																			240.5	96.7149							9.1189	2044575	9.1189	2206299	9.11888	1965700	9.11892	2359537	9.11893	2776624	9.11897	3342556
																			240.667	96.7074							9.12373	2039738	9.12375	2187003	9.12372	1966677	9.12377	2375678	9.12378	2786642	9.12382	3350322
																			240.833	96.6986							9.12858	2033404	9.1286	2173423	9.12857	1944494	9.12862	2347771	9.12863	2758613	9.12867	3356311
																			241	96.6886							9.13343	2034283	9.13343	2180602	9.13342	1939917	9.13345	2367954	9.13347	2773700	9.1335	3337825
																			241.167	96.6782							9.13827	2029882	9.13828	2204380	9.13825	1948681	9.1383	2386020	9.13832	2811381	9.13835	3348484
																			241.333	96.6664							9.14312	2015510	9.14313	2215883	9.1431	1947887	9.14315	2389435	9.14317	2832290	9.1432	3349097
																			241.5	96.6562							9.14797	2037731	9.14797	2195062	9.14795	1962724	9.14798	2392557	9.148	2821097	9.14803	3355416
																			241.667	96.6465							9.1528	2076884	9.15282	2182105	9.15278	1960723	9.15283	2422136	9.15285	2838363	9.15288	3344292
																			241.833	96.6365							9.15765	2071426	9.15767	2191293	9.15763	1997211	9.15768	2428237	9.1577	2849689	9.15773	3341426
																			242	96.6271							9.1625	2069518	9.1625	2206564	9.16248	1986049	9.16252	2395160	9.16253	2843225	9.16257	3360836
																			242.167	96.6178							9.16733	2073409	9.16735	2226933	9.16733	1963723	9.16737	2395987	9.16738	2829744	9.16742	3367498
																			242.333	96.6091							9.17218	2083694	9.1722	2213556	9.17217	2009810	9.17222	2401371	9.17223	2842565	9.17227	3363346
																			242.5	96.6008							9.17703	2070241	9.17703	2215747	9.17702	1994653	9.17705	2382910	9.17707	2841872	9.1771	3346474
																			242.667	96.5929							9.18187	2075016	9.18188	2221089	9.18187	2000602	9.1819	2389171	9.18192	2843446	9.18195	3363122
																			242.833	96.5853							9.18672	2082429	9.18673	2220547	9.1867	2033207	9.18675	2418469	9.18677	2823467	9.1868	3352570
																			243	96.5776							9.19157	2070638	9.19157	2216028	9.19155	2058879	9.19158	2415241	9.1916	2801826	9.19163	3348046
																			243.167	96.5692							9.1964	2072282	9.19642	2205185	9.1964	2086335	9.19643	2412788	9.19645	2812024	9.19648	3362969
																			243.333	96.5597							9.20125	2084693	9.20127	2222784	9.20123	2082374	9.20128	2424890	9.2013	2822775	9.20133	3367644
																			243.5	96.5495							9.2061	2092554	9.2061	2232771	9.20608	2057014	9.20612	2411684	9.20615	2814801	9.20617	3353307
																			243.667	96.5392							9.21093	2060790	9.21095	2205035	9.21093	2030786	9.21097	2395233	9.21098	2803558	9.21102	3360079
																			243.833	96.5286							9.21578	2037957	9.2158	2221538	9.21577	1995035	9.21582	2422987	9.21583	2798696	9.21587	3352771
																			244	96.5141							9.22063	2044559	9.22063	2214944	9.22062	1979903	9.22065	2438692	9.22068	2803798	9.2207	3360576
																			244.167	96.5012							9.22547	2059292	9.22548	2223562	9.22547	1977781	9.2255	2437911	9.22552	2819816	9.22555	3378212
																			244.333	96.4892							9.23032	2066806	9.23033	2212650	9.2303	1996595	9.23035	2424267	9.23037	2828995	9.2304	3385998
																			244.5	96.4777							9.23517	2081766	9.23517	2246730	9.23515	1988968	9.23518	2435499	9.23522	2848347	9.23523	3375825
																			244.667	96.4672							9.24	2082692	9.24002	2257223	9.24	1996850	9.24003	2456601	9.24005	2864913	9.24008	3417023
																			244.833	96.4575							9.24485	2092080	9.24487	2259006	9.24483	2006817	9.24488	2451136	9.2449	2874717	9.24493	3415164
																			245	96.4484							9.2497	2094903	9.2497	2265664	9.24968	1999299	9.24972	2436806	9.24975	2843195	9.24977	3427632
																			245.167	96.4394							9.25453	2092657	9.25455	2271006	9.25453	2009788	9.25457	2440258	9.25458	2850702	9.25462	3433305
																			245.333	96.4313							9.25938	2109703	9.2594	2283886	9.25937	2023972	9.25942	2453606	9.25943	2860404	9.25947	3394918
																			245.5	96.4209							9.26423	2099461	9.26425	2261652	9.26422	2005254	9.26425	2455738	9.26428	2885926	9.2643	3386104
																			245.667	96.4094							9.26907	2083936	9.26908	2264468	9.26907	1996515	9.2691	2450991	9.26912	2875071	9.26915	3375415
																			245.833	96.3978							9.27392	2084795	9.27393	2268428	9.2739	1990609	9.27395	2448879	9.27397	2866231	9.274	3391195
																			246	96.3865							9.27877	2111469	9.27878	2267467	9.27875	1976722	9.2788	2444165	9.27882	2870427	9.27883	3409320
																			246.167	96.3736							9.2836	2127510	9.28362	2271652	9.2836	1990210	9.28363	2442835	9.28365	2867956	9.28368	3428145
																			246.333	96.3632							9.28845	2136562	9.28847	2243553	9.28843	1990983	9.28848	2436415	9.2885	2860323	9.28853	3453531
																			246.5	96.3541							9.2933	2130357	9.29332	2246377	9.29328	1986594	9.29333	2445954	9.29335	2863882	9.29338	3433768
																			246.667	96.3455							9.29815	2094379	9.29815	2233960	9.29813	2008397	9.29817	2444044	9.29818	2878249	9.29822	3400891
																			246.833	96.341							9.30298	2067619	9.303	2239197	9.30297	2013485	9.30302	2463696	9.30303	2888217	9.30307	3389397
																			247	96.3342							9.30783	2110850	9.30785	2241662	9.30782	2021131	9.30787	2461934	9.30788	2907647	9.30792	3435899
																			247.167	96.3257							9.31268	2126339	9.31268	2288343	9.31267	2025718	9.3127	2464842	9.31272	2905035	9.31275	3457321
																			247.333	96.3163							9.31752	2121611	9.31753	2290231	9.3175	2029202	9.31755	2489526	9.31757	2918403	9.3176	3460216
																			247.5	96.3058							9.32237	2099327	9.32238	2277596	9.32235	2041397	9.3224	2496905	9.32242	2907264	9.32245	3453452
																			247.667	96.2953							9.32722	2099682	9.32722	2267563	9.3272	2049802	9.32723	2486873	9.32725	2887320	9.32728	3455196
																			247.833	96.2848							9.33205	2106946	9.33207	2272071	9.33203	2045768	9.33208	2480017	9.3321	2893343	9.33213	3452147
																			248	96.274							9.3369	2129497	9.33692	2270269	9.33688	2041128	9.33693	2481178	9.33695	2917938	9.33698	3445619
																			248.167	96.26							9.34175	2151892	9.34175	2273459	9.34173	2035049	9.34177	2495564	9.34178	2919196	9.34182	3461043
																			248.333	96.2468							9.34658	2160197	9.3466	2269329	9.34657	2044024	9.34662	2501550	9.34663	2917916	9.34667	3448854
																			248.5	96.2339							9.35143	2140801	9.35145	2271463	9.35142	2043530	9.35147	2490533	9.35148	2934927	9.35152	3443119
																			248.667	96.2207							9.35628	2136886	9.35628	2285555	9.35627	2045955	9.3563	2484655	9.35632	2942468	9.35635	3471927
																			248.833	96.2074							9.36112	2153940	9.36113	2289689	9.3611	2032956	9.36115	2492703	9.36117	2923872	9.3612	3486881
																			249	96.1969							9.36597	2129991	9.36598	2293250	9.36595	2024127	9.366	2488902	9.36602	2926428	9.36605	3492946
																			249.167	96.1882							9.37082	2109635	9.37082	2281655	9.3708	2056436	9.37083	2478989	9.37085	2929388	9.37088	3485898
																			249.333	96.1802							9.37565	2129438	9.37567	2257975	9.37563	2061876	9.37568	2500456	9.3757	2917938	9.37573	3495459
																			249.5	96.174							9.3805	2162675	9.38052	2260450	9.38048	2040202	9.38053	2488564	9.38055	2917162	9.38058	3499185
																			249.667	96.1654							9.38535	2153899	9.38535	2269413	9.38533	2043105	9.38537	2480196	9.38538	2870537	9.38542	3491197
																			249.833	96.1565							9.39018	2113998	9.3902	2267106	9.39017	2073062	9.39022	2464567	9.39023	2878061	9.39027	3478328
																			250	96.1475							9.39503	2094574	9.39505	2249478	9.39502	2039223	9.39507	2451989	9.39508	2884977	9.39512	3474727
																			250.167	96.1371							9.39988	2097772	9.39988	2264208	9.39987	2030593	9.3999	2448506	9.39992	2904974	9.39995	3457457
																			250.333	96.127							9.40472	2125684	9.40473	2282498	9.40472	2025946	9.40475	2429503	9.40477	2907069	9.4048	3431611
																			250.5	96.116							9.40957	2124175	9.40958	2270715	9.40955	2019192	9.4096	2458514	9.40962	2902243	9.40965	3410149
																			250.667	96.1045							9.41442	2118050	9.41442	2252765	9.4144	1990114	9.41443	2462305	9.41445	2894013	9.41448	3396406
																			250.833	96.0933							9.41925	2103170	9.41927	2271017	9.41925	1980112	9.41928	2473497	9.4193	2874821	9.41933	3452799
																			251	96.0826							9.4241	2089281	9.42412	2270681	9.42408	1987052	9.42413	2474467	9.42415	2866960	9.42418	3463740
																			251.167	96.0726							9.42895	2081963	9.42895	2275240	9.42893	2004448	9.42897	2483872	9.42898	2889690	9.42902	3439980
																			251.333	96.0629							9.43378	2104530	9.4338	2282338	9.43378	2009781	9.43382	2466511	9.43383	2883693	9.43387	3412066
																			251.5	96.0533							9.43863	2115121	9.43865	2270099	9.43862	2003465	9.43867	2468456	9.43868	2875797	9.43872	3419164
																			251.667	96.0428							9.44348	2131669	9.44348	2270378	9.44347	2009410	9.4435	2439279	9.44352	2880075	9.44355	3466540
																			251.833	96.0322							9.44832	2102660	9.44833	2270634	9.44832	1999647	9.44835	2427727	9.44837	2901179	9.4484	3446189
																			252	96.0219							9.45317	2118194	9.45318	2291146	9.45315	2005442	9.4532	2443658	9.45322	2894780	9.45325	3455520
																			252.167	96.0119							9.45802	2132993	9.45802	2298809	9.458	2018010	9.45803	2460323	9.45807	2876568	9.45808	3451166
																			252.333	96.002							9.46285	2115017	9.46287	2291710	9.46285	2027290	9.46288	2461378	9.4629	2874835	9.46293	3476652
																			252.5	95.9912							9.4677	2130230	9.46772	2274238	9.46768	2004247	9.46773	2469373	9.46775	2854570	9.46778	3470604
																			252.667	95.9801							9.47255	2101310	9.47255	2247488	9.47253	1991334	9.47257	2482153	9.4726	2859823	9.47262	3453215
																			252.833	95.9699							9.47738	2090008	9.4774	2243466	9.47738	1995063	9.47742	2479072	9.47743	2872306	9.47747	3452203
																			253	95.9598							9.48223	2095020	9.48225	2248253	9.48222	2015763	9.48227	2504216	9.48228	2874776	9.48232	3475698
																			253.167	95.9502							9.48708	2097529	9.48708	2241637	9.48707	2019387	9.4871	2462472	9.48713	2908893	9.48715	3476833
																			253.333	95.9411							9.49192	2112331	9.49193	2248467	9.49192	2006605	9.49195	2467612	9.49197	2894826	9.492	3458897
																			253.5	95.9332							9.49677	2120681	9.49678	2230585	9.49675	2011884	9.4968	2476810	9.49682	2878185	9.49685	3455205
																			253.667	95.9257							9.50162	2121411	9.50162	2263271	9.5016	1996406	9.50163	2496339	9.50167	2883410	9.50168	3456818
																			253.833	95.9188							9.50645	2125933	9.50647	2284557	9.50645	2007360	9.50648	2470053	9.5065	2850846	9.50653	3452590
																			254	95.9123							9.5113	2129667	9.51132	2289606	9.51128	2006807	9.51133	2460026	9.51135	2856170	9.51138	3447235
																			254.167	95.9078							9.51615	2110812	9.51617	2287502	9.51613	2001541	9.51618	2475873	9.5162	2856595	9.51622	3459969
																			254.333	95.9011							9.52098	2127381	9.521	2256978	9.52098	2005539	9.52102	2475308	9.52103	2878040	9.52107	3463608
																			254.5	95.8936							9.52583	2110200	9.52585	2249857	9.52582	2010507	9.52587	2453494	9.52588	2897133	9.52592	3475335
																			254.667	95.8859							9.53068	2110945	9.5307	2230697	9.53067	2008371	9.53072	2462554	9.53073	2892771	9.53077	3473544
																			254.833	95.8756							9.53553	2101807	9.53553	2243098	9.53552	1995747	9.53555	2485677	9.53557	2891781	9.5356	3446669
																			255	95.8648							9.54037	2101219	9.54038	2257482	9.54035	1987498	9.5404	2489236	9.54042	2899633	9.54045	3439460
																			255.167	95.8539							9.54522	2101758	9.54523	2273844	9.5452	2006531	9.54525	2502816	9.54527	2911513	9.5453	3455285
																			255.333	95.8429							9.55007	2090974	9.55007	2286132	9.55005	2025533	9.55008	2502912	9.5501	2902885	9.55013	3472019
																			255.5	95.8299							9.5549	2119882	9.55492	2265070	9.55488	2034252	9.55493	2503980	9.55495	2888402	9.55498	3488233
																			255.667	95.8188							9.55975	2128322	9.55977	2271556	9.55973	2048524	9.55978	2491259	9.5598	2893779	9.55983	3496212
																			255.833	95.8086							9.5646	2117693	9.5646	2290740	9.56458	2048571	9.56462	2487457	9.56463	2893745	9.56467	3527178
																			256	95.7988							9.56943	2110946	9.56945	2284732	9.56942	2039429	9.56947	2490797	9.56948	2893019	9.56952	3530160
																			256.167	95.792							9.57428	2134646	9.5743	2278574	9.57427	2038088	9.57432	2495344	9.57433	2902906	9.57437	3497616
																			256.333	95.7848							9.57913	2107191	9.57913	2281806	9.57912	2034632	9.57915	2482670	9.57917	2921065	9.5792	3476555
																			256.5	95.7774							9.58397	2118307	9.58398	2283658	9.58395	2022974	9.584	2484695	9.58402	2915322	9.58405	3445779
																			256.667	95.7695							9.58882	2129695	9.58883	2305945	9.5888	2008787	9.58885	2492066	9.58887	2907368	9.5889	3466918
																			256.833	95.7621							9.59367	2138329	9.59367	2318505	9.59365	2013337	9.59368	2494198	9.5937	2896483	9.59373	3478195
																			257	95.7539							9.5985	2129471	9.59852	2337534	9.59848	2000456	9.59853	2497360	9.59855	2903111	9.59858	3497118
																			257.167	95.7458							9.60335	2121602	9.60337	2317240	9.60333	2016913	9.60338	2510575	9.6034	2921787	9.60343	3489386
																			257.333	95.738							9.6082	2132362	9.6082	2277009	9.60818	2003292	9.60822	2521275	9.60823	2945527	9.60827	3498285
																			257.5	95.7289							9.61303	2129579	9.61305	2292981	9.61302	2014420	9.61307	2506701	9.61308	2925693	9.61312	3492530
																			257.667	95.7213							9.61788	2157023	9.6179	2308599	9.61787	2005651	9.61792	2499687	9.61793	2919063	9.61797	3480367
																			257.833	95.7139							9.62273	2127012	9.62273	2313899	9.62272	2016402	9.62275	2516081	9.62277	2902174	9.6228	3459029
																			258	95.706							9.62757	2122249	9.62758	2302165	9.62755	2055321	9.6276	2524388	9.62762	2920103	9.62765	3461106
																			258.167	95.6977							9.63242	2123865	9.63243	2316046	9.6324	2064184	9.63245	2524258	9.63247	2941403	9.6325	3476562
																			258.333	95.6884							9.63727	2143425	9.63727	2322943	9.63725	2060972	9.63728	2520921	9.6373	2926161	9.63733	3495807
																			258.5	95.6789							9.6421	2152314	9.64212	2324009	9.64208	2033653	9.64213	2511776	9.64215	2908514	9.64218	3491798
																			258.667	95.669							9.64695	2154954	9.64697	2313098	9.64693	2035929	9.64698	2504455	9.647	2900203	9.64703	3510858
																			258.833	95.6549							9.6518	2144446	9.6518	2298914	9.65178	2037890	9.65182	2507070	9.65183	2912406	9.65187	3517908
																			259	95.6423							9.65663	2158295	9.65665	2306691	9.65663	2042707	9.65667	2522828	9.65668	2915968	9.65672	3504053
																			259.167	95.6305							9.66148	2172732	9.6615	2299008	9.66147	2048135	9.66152	2511008	9.66153	2928436	9.66157	3518254
																			259.333	95.6189							9.66633	2181959	9.66633	2283953	9.66632	2059411	9.66635	2526945	9.66637	2933073	9.6664	3504018
																			259.5	95.608							9.67117	2177539	9.67118	2281835	9.67117	2040734	9.6712	2529883	9.67122	2923876	9.67125	3513958
																			259.667	95.5981							9.67602	2177552	9.67603	2286498	9.676	2028965	9.67605	2526240	9.67607	2924921	9.6761	3483499
																			259.833	95.589							9.68087	2175265	9.68087	2274430	9.68085	2029874	9.68088	2539571	9.6809	2946438	9.68093	3482887
																			260	95.5803							9.6857	2172727	9.68572	2281922	9.6857	2046716	9.68573	2555666	9.68575	2930653	9.68578	3496343
																			260.167	95.5743							9.69055	2167529	9.69057	2301576	9.69053	2072900	9.69058	2547869	9.6906	2928612	9.69063	3517493
																			260.333	95.5662							9.6954	2152697	9.6954	2311925	9.69538	2104706	9.69542	2553396	9.69545	2951106	9.69547	3482742
																			260.5	95.5568							9.70023	2156979	9.70025	2310431	9.70023	2104867	9.70027	2545919	9.70028	2942166	9.70032	3502706
																			260.667	95.547							9.70508	2161274	9.7051	2285462	9.70507	2082323	9.70512	2518879	9.70513	2950389	9.70517	3555413
																			260.833	95.5368							9.70993	2159032	9.70993	2278679	9.70992	2070892	9.70995	2513889	9.70998	2959945	9.71	3555407
																			261	95.5275							9.71477	2175280	9.71478	2310900	9.71477	2047168	9.7148	2508433	9.71482	2948183	9.71485	3531283
																			261.167	95.5189							9.71962	2153552	9.71963	2322256	9.7196	2046583	9.71965	2509663	9.71967	2942891	9.7197	3501631
																			261.333	95.5105							9.72447	2146663	9.72447	2304324	9.72445	2030803	9.72448	2525964	9.72452	2954295	9.72453	3503549
																			261.5	95.502							9.7293	2158481	9.72932	2332424	9.7293	2019316	9.72933	2514071	9.72935	2984251	9.72938	3516344
																			261.667	95.4933							9.73415	2174989	9.73417	2320597	9.73413	2036984	9.73418	2524886	9.7342	2977336	9.73423	3508052
																			261.833	95.4842							9.739	2136517	9.739	2318215	9.73898	2072737	9.73902	2501827	9.73905	2950037	9.73907	3495978
																			262	95.4754							9.74383	2145690	9.74385	2305313	9.74383	2090292	9.74387	2512305	9.74388	2980683	9.74392	3487295
																			262.167	95.4666							9.74868	2158057	9.7487	2296580	9.74867	2068943	9.74872	2490570	9.74873	2958696	9.74877	3500381
																			262.333	95.4567							9.75353	2161286	9.75355	2311093	9.75352	2057680	9.75355	2509513	9.75358	2933287	9.7536	3527004
																			262.5	95.447							9.75837	2157856	9.75838	2318500	9.75837	2038289	9.7584	2519478	9.75842	2947261	9.75845	3540471
																			262.667	95.4365							9.76322	2139871	9.76323	2327691	9.7632	2050638	9.76325	2530617	9.76327	2935247	9.7633	3544806
																			262.833	95.4258							9.76807	2156279	9.76808	2340024	9.76805	2039453	9.7681	2554870	9.76812	2914247	9.76813	3507325
																			263	95.4156							9.7729	2168810	9.77292	2345655	9.7729	2074521	9.77293	2553895	9.77295	2926211	9.77298	3487763
																			263.167	95.4056							9.77775	2175424	9.77777	2335122	9.77773	2100859	9.77778	2548835	9.7778	2963450	9.77783	3481145
																			263.333	95.396							9.7826	2183195	9.78262	2326283	9.78258	2090965	9.78263	2563889	9.78265	2961235	9.78268	3524909
																			263.5	95.3869							9.78743	2172494	9.78745	2315668	9.78743	2091739	9.78747	2550105	9.78748	2969233	9.78752	3530427
																			263.667	95.379							9.79228	2157841	9.7923	2326622	9.79227	2092442	9.79232	2540418	9.79233	2954856	9.79237	3537347
																			263.833	95.3713							9.79713	2174004	9.79715	2332777	9.79712	2085964	9.79717	2544371	9.79718	2969775	9.79722	3534932
																			264	95.3634							9.80198	2179130	9.80198	2331062	9.80197	2076903	9.802	2550215	9.80202	2948101	9.80205	3552710
																			264.167	95.355							9.80682	2166101	9.80683	2325108	9.8068	2070924	9.80685	2565231	9.80687	2936045	9.8069	3564405
																			264.333	95.3467							9.81167	2162711	9.81168	2321125	9.81165	2076861	9.8117	2539041	9.81172	2948257	9.81175	3536137
																			264.5	95.3378							9.81652	2160118	9.81652	2330744	9.8165	2094126	9.81653	2516014	9.81655	2949556	9.81658	3542452
																			264.667	95.329							9.82135	2148140	9.82137	2328531	9.82133	2088445	9.82138	2492191	9.8214	2941836	9.82143	3540662
																			264.833	95.3204							9.8262	2184496	9.82622	2316306	9.82618	2096325	9.82623	2527847	9.82625	2941143	9.82628	3544570
																			265	95.3093							9.83105	2174412	9.83105	2328829	9.83103	2103523	9.83107	2552605	9.83108	2970965	9.83112	3566458
																			265.167	95.2993							9.83588	2184178	9.8359	2345046	9.83587	2125267	9.83592	2568395	9.83593	2996241	9.83597	3535759
																			265.333	95.2902							9.84073	2199655	9.84075	2345046	9.84072	2125329	9.84077	2547809	9.84078	2974340	9.84082	3528707
																			265.5	95.2817							9.84558	2202704	9.84558	2326935	9.84557	2152631	9.8456	2555138	9.84562	2967950	9.84565	3549992
																			265.667	95.2747							9.85042	2180652	9.85043	2336015	9.8504	2164515	9.85045	2558445	9.85047	2964427	9.8505	3534233
																			265.833	95.2677							9.85527	2186985	9.85528	2360558	9.85525	2138876	9.8553	2563409	9.85532	2978087	9.85535	3527596
																			266	95.2599							9.86012	2187898	9.86012	2380747	9.8601	2095451	9.86013	2546470	9.86015	2964841	9.86018	3488935
																			266.167	95.2512							9.86495	2206272	9.86497	2369811	9.86493	2092772	9.86498	2534342	9.865	2966803	9.86503	3492467
																			266.333	95.2428							9.8698	2189458	9.86982	2343619	9.86978	2094722	9.86983	2538371	9.86985	2931846	9.86988	3496824
																			266.5	95.2337							9.87465	2177929	9.87465	2317969	9.87463	2086842	9.87467	2518361	9.87468	2944603	9.87472	3541267
																			266.667	95.2246							9.87948	2160365	9.8795	2321439	9.87947	2081324	9.87952	2518840	9.87953	2962046	9.87957	3549761
																			266.833	95.2158							9.88433	2183254	9.88435	2331609	9.88432	2076261	9.88437	2501664	9.88438	2965653	9.88442	3559210
																			267	95.2055							9.88918	2178517	9.88918	2372564	9.88917	2092926	9.8892	2533555	9.88922	2980430	9.88925	3586398
																			267.167	95.196							9.89402	2236289	9.89403	2400949	9.894	2142448	9.89405	2560779	9.89407	3019422	9.8941	3565364
																			267.333	95.186							9.89887	2305437	9.89888	2454313	9.89885	2232375	9.8989	2600338	9.89892	3031027	9.89895	3547209
																			267.5	95.1759							9.90372	2390803	9.90372	2507704	9.9037	2268598	9.90373	2656249	9.90375	3085976	9.90378	3562002
																			267.667	95.1652							9.90855	2440729	9.90857	2566884	9.90853	2320880	9.90858	2698872	9.9086	3116622	9.90863	3608858
																			267.833	95.1532							9.9134	2449203	9.91342	2608687	9.91338	2345463	9.91343	2759620	9.91345	3146730	9.91348	3625141
																			268	95.1413							9.91825	2465773	9.91825	2593869	9.91823	2338208	9.91827	2765533	9.91828	3169764	9.91832	3632423
																			268.167	95.1297							9.92308	2428613	9.9231	2565449	9.92308	2310331	9.92312	2774110	9.92313	3154010	9.92317	3673242
																			268.333	95.1166							9.92793	2388872	9.92795	2529650	9.92792	2292301	9.92797	2743238	9.92798	3100652	9.92802	3690586
																			268.5	95.1056							9.93278	2344030	9.93278	2496946	9.93277	2262580	9.9328	2709858	9.93282	3071569	9.93285	3669628
																			268.667	95.0954							9.93762	2318470	9.93763	2466655	9.93762	2221943	9.93765	2688223	9.93767	3064392	9.9377	3643675
																			268.833	95.0857							9.94247	2277219	9.94248	2466508	9.94245	2170046	9.9425	2658631	9.94252	3065057	9.94255	3622324
																			269	95.0791							9.94732	2286496	9.94732	2443685	9.9473	2155333	9.94733	2655067	9.94737	3036740	9.94738	3605452
																			269.167	95.0712							9.95215	2264889	9.95217	2407908	9.95215	2158333	9.95218	2627076	9.9522	3011683	9.95223	3581364
																			269.333	95.0628							9.957	2256202	9.95702	2398212	9.95698	2163099	9.95703	2613657	9.95705	3043070	9.95708	3578294
																			269.5	95.0539							9.96185	2260712	9.96185	2384719	9.96183	2155035	9.96187	2594933	9.9619	3030014	9.96192	3592338
																			269.667	95.0444							9.96668	2265330	9.9667	2378175	9.96668	2146587	9.96672	2620340	9.96673	3016217	9.96677	3592263
																			269.833	95.034							9.97153	2240563	9.97155	2394220	9.97152	2129573	9.97157	2629234	9.97158	3006197	9.97162	3581122
																			270	95.0229							9.97638	2250424	9.97638	2382677	9.97637	2110840	9.9764	2633161	9.97643	3006167	9.97645	3593020
																			270.167	95.012							9.98122	2242257	9.98123	2364162	9.98122	2118415	9.98125	2628925	9.98127	3013401	9.9813	3586102
																			270.333	94.9981							9.98607	2253430	9.98608	2356333	9.98605	2112322	9.9861	2612168	9.98612	2993334	9.98615	3620421
																			270.5	94.9852							9.99092	2264759	9.99092	2378990	9.9909	2098188	9.99093	2568730	9.99097	3000782	9.99098	3617687
																			270.667	94.973							9.99575	2235387	9.99577	2399504	9.99575	2089275	9.99578	2579526	9.9958	2978129	9.99583	3609631
																			270.833	94.9614							10.0006	2210162	10.0006	2385402	10.0006	2096927	10.0006	2588917	10.0007	2993858	10.0007	3560943
																			271	94.9504							10.0054	2187412	10.0055	2384096	10.0054	2091409	10.0055	2575855	10.0055	2984987	10.0055	3559578
																			271.167	94.9401							10.0103	2175367	10.0103	2375194	10.0103	2098672	10.0103	2542177	10.0103	2998628	10.0104	3553645
																			271.333	94.9302							10.0151	2172156	10.0152	2352366	10.0151	2121048	10.0152	2530896	10.0152	3003958	10.0152	3572484
																			271.5	94.9198							10.02	2191669	10.02	2337524	10.02	2102311	10.02	2546815	10.02	2989403	10.0201	3574674
																			271.667	94.91							10.0248	2199346	10.0248	2340177	10.0248	2097160	10.0249	2555973	10.0249	2968217	10.0249	3572001
																			271.833	94.8994							10.0297	2195618	10.0297	2350973	10.0297	2106416	10.0297	2562241	10.0297	2968226	10.0297	3567693
																			272	94.8888							10.0345	2209010	10.0345	2342997	10.0345	2102946	10.0345	2560048	10.0346	2969584	10.0346	3561104
																			272.167	94.8785							10.0394	2207395	10.0394	2349231	10.0394	2088647	10.0394	2565304	10.0394	2945834	10.0394	3571219
																			272.333	94.8661							10.0442	2212781	10.0442	2359451	10.0442	2078505	10.0442	2567964	10.0442	2964907	10.0443	3567909
																			272.5	94.8541							10.049	2213083	10.0491	2358281	10.049	2058868	10.0491	2559656	10.0491	2981855	10.0491	3526804
																			272.667	94.8413							10.0539	2228081	10.0539	2354825	10.0539	2077315	10.0539	2572894	10.0539	3009969	10.054	3533552
																			272.833	94.8276							10.0587	2273956	10.0587	2335514	10.0587	2100689	10.0588	2558417	10.0588	2996371	10.0588	3537258
																			273	94.8135							10.0636	2240796	10.0636	2375612	10.0636	2099861	10.0636	2566300	10.0636	2986147	10.0637	3563040
																			273.167	94.7987							10.0684	2233547	10.0684	2393017	10.0684	2096848	10.0685	2593217	10.0685	2983531	10.0685	3569138
																			273.333	94.7843							10.0733	2231114	10.0733	2359078	10.0732	2101422	10.0733	2566494	10.0733	2989320	10.0733	3576777
																			273.5	94.7697							10.0781	2215640	10.0781	2356775	10.0781	2123336	10.0782	2551206	10.0782	2997751	10.0782	3575092
																			273.667	94.7553							10.083	2196820	10.083	2333576	10.083	2131828	10.083	2556292	10.083	3005248	10.083	3575774
																			273.833	94.7423							10.0878	2225329	10.0878	2334880	10.0878	2142476	10.0878	2590847	10.0878	3011009	10.0879	3584183
																			274	94.7298							10.0927	2218213	10.0927	2353182	10.0926	2150435	10.0927	2602565	10.0927	3016426	10.0927	3606137
																			274.167	94.7177							10.0975	2241119	10.0975	2356537	10.0975	2146558	10.0975	2587805	10.0975	3015592	10.0976	3587541
																			274.333	94.7053							10.1023	2240092	10.1023	2356558	10.1023	2139996	10.1024	2579782	10.1024	3006070	10.1024	3556356
																			274.5	94.6942							10.1072	2221699	10.1072	2369861	10.1072	2125604	10.1072	2582751	10.1072	3002448	10.1073	3566689
																			274.667	94.6829							10.112	2202851	10.112	2384409	10.112	2128655	10.112	2582817	10.1121	3040481	10.1121	3595687
																			274.833	94.6719							10.1169	2216898	10.1169	2376119	10.1168	2114445	10.1169	2583370	10.1169	3029385	10.1169	3615095
																			275	94.6607							10.1217	2237112	10.1217	2380477	10.1217	2105688	10.1218	2592927	10.1218	3007851	10.1218	3610247
																			275.167	94.6483							10.1266	2219808	10.1266	2400795	10.1265	2126044	10.1266	2564450	10.1266	3009969	10.1266	3606741
																			275.333	94.6358							10.1314	2222901	10.1314	2396968	10.1314	2141154	10.1314	2554124	10.1314	3013621	10.1315	3599480
																			275.5	94.6225							10.1363	2202481	10.1363	2380006	10.1362	2116898	10.1363	2568351	10.1363	3002664	10.1363	3583894
																			275.667	94.6087							10.1411	2206865	10.1411	2392861	10.1411	2115933	10.1411	2590483	10.1411	3001501	10.1412	3572850
																			275.833	94.5942							10.1459	2213649	10.1459	2376133	10.1459	2137009	10.146	2612835	10.146	3026357	10.146	3588436
																			276	94.5807							10.1508	2242757	10.1508	2403790	10.1508	2155850	10.1508	2618191	10.1508	3049472	10.1509	3613088
																			276.167	94.5671							10.1556	2251713	10.1556	2396368	10.1556	2160162	10.1556	2610970	10.1557	3027114	10.1557	3610174
																			276.333	94.5531							10.1605	2229797	10.1605	2382313	10.1605	2129840	10.1605	2588814	10.1605	3030889	10.1606	3597883
																			276.5	94.5397							10.1653	2232191	10.1653	2376236	10.1653	2128626	10.1654	2603133	10.1654	3065479	10.1654	3620973
																			276.667	94.5258							10.1702	2225786	10.1702	2388017	10.1701	2112299	10.1702	2585572	10.1702	3048977	10.1702	3613051
																			276.833	94.5113							10.175	2213643	10.175	2375063	10.175	2128158	10.175	2572004	10.1751	3024007	10.1751	3632593
																			277	94.4964							10.1799	2216851	10.1799	2394093	10.1798	2125878	10.1799	2573093	10.1799	3019575	10.1799	3627418
																			277.167	94.4803							10.1847	2207858	10.1847	2396816	10.1847	2104749	10.1847	2581418	10.1847	3014362	10.1848	3606630
																			277.333	94.4645							10.1895	2209691	10.1896	2379164	10.1895	2100139	10.1896	2576534	10.1896	3008805	10.1896	3600754
																			277.5	94.4484							10.1944	2199867	10.1944	2379504	10.1944	2102474	10.1944	2571377	10.1944	3003777	10.1945	3591700
																			277.667	94.4321							10.1992	2195146	10.1992	2382099	10.1992	2129658	10.1992	2569686	10.1993	3013252	10.1993	3579062
																			277.833	94.4159							10.2041	2202410	10.2041	2389475	10.2041	2119644	10.2041	2579621	10.2041	2993484	10.2042	3548862
																			278	94.4							10.2089	2199982	10.2089	2381632	10.2089	2122826	10.2089	2561954	10.209	2982608	10.209	3587444
																			278.167	94.3842							10.2138	2207222	10.2138	2372880	10.2137	2115204	10.2138	2562919	10.2138	2961313	10.2138	3600995
																			278.333	94.369							10.2186	2227255	10.2186	2363422	10.2186	2112867	10.2186	2562307	10.2187	2950489	10.2187	3608841
																			278.5	94.3565							10.2234	2250639	10.2235	2357772	10.2234	2110553	10.2235	2573089	10.2235	2944237	10.2235	3573529
																			278.667	94.3432							10.2283	2230787	10.2283	2364087	10.2283	2121482	10.2283	2566210	10.2284	2964409	10.2284	3547278
																			278.833	94.3298							10.2331	2195354	10.2332	2355156	10.2331	2099730	10.2332	2562561	10.2332	2938615	10.2332	3547999
																			279	94.3167							10.238	2155773	10.238	2350464	10.238	2090589	10.238	2558814	10.238	2944525	10.2381	3537649
																			279.167	94.3057							10.2428	2167089	10.2429	2350909	10.2428	2084403	10.2429	2563052	10.2429	2946305	10.2429	3528309
																			279.333	94.2931							10.2477	2176643	10.2477	2369370	10.2477	2078978	10.2477	2553301	10.2477	2960293	10.2477	3549133
																			279.5	94.2797							10.2525	2200307	10.2525	2356593	10.2525	2064146	10.2525	2563826	10.2526	2972109	10.2526	3572230
																			279.667	94.2664							10.2574	2217881	10.2574	2328654	10.2574	2085531	10.2574	2557963	10.2574	2974764	10.2574	3583800
																			279.833	94.2511							10.2622	2208780	10.2622	2333562	10.2622	2106924	10.2622	2543856	10.2622	2989005	10.2623	3572196
																			280	94.2355							10.267	2189732	10.2671	2363227	10.267	2101375	10.2671	2570502	10.2671	2991581	10.2671	3561055
																			280.167	94.2197							10.2719	2162294	10.2719	2372937	10.2719	2114794	10.2719	2546104	10.272	2977313	10.272	3559781
																			280.333	94.2034							10.2767	2159777	10.2767	2325632	10.2767	2118684	10.2768	2552203	10.2768	2987723	10.2768	3560263
																			280.5	94.1849							10.2816	2182781	10.2816	2321653	10.2816	2126690	10.2816	2552572	10.2816	2961441	10.2817	3562164
																			280.667	94.1675							10.2864	2206762	10.2865	2329220	10.2864	2124820	10.2865	2549860	10.2865	2972388	10.2865	3535371
																			280.833	94.151							10.2913	2197992	10.2913	2337720	10.2913	2132526	10.2913	2533557	10.2913	2990600	10.2913	3500041
																			281	94.1352							10.2961	2181068	10.2961	2329381	10.2961	2127107	10.2962	2538936	10.2962	3001938	10.2962	3503761
																			281.167	94.1202							10.301	2199773	10.301	2342365	10.301	2140755	10.301	2580947	10.301	2983892	10.3011	3532853
																			281.333	94.1054							10.3058	2195214	10.3058	2348712	10.3058	2180789	10.3058	2591557	10.3058	2959531	10.3059	3549571
																			281.5	94.0909							10.3107	2187715	10.3107	2360839	10.3106	2197307	10.3107	2548467	10.3107	2983419	10.3107	3532120
																			281.667	94.0762							10.3155	2224529	10.3155	2350971	10.3155	2216748	10.3155	2550356	10.3155	2968265	10.3156	3519132
																			281.833	94.0633							10.3203	2221969	10.3203	2357746	10.3203	2204234	10.3204	2555693	10.3204	2977398	10.3204	3544474
																			282	94.0504							10.3252	2207732	10.3252	2342423	10.3252	2175908	10.3252	2556939	10.3252	2967748	10.3253	3597140
																			282.167	94.0374							10.33	2209666	10.33	2332031	10.33	2141246	10.3301	2572810	10.3301	2969562	10.3301	3586152
																			282.333	94.024							10.3349	2192931	10.3349	2335931	10.3349	2144200	10.3349	2578443	10.3349	2955900	10.3349	3578825
																			282.5	94.0091							10.3397	2183941	10.3397	2318576	10.3397	2109677	10.3398	2577308	10.3398	2937031	10.3398	3565769
																			282.667	93.9937							10.3446	2198569	10.3446	2309394	10.3445	2088432	10.3446	2585137	10.3446	2940769	10.3446	3544364
																			282.833	93.9786							10.3494	2194970	10.3494	2337158	10.3494	2106564	10.3494	2607801	10.3494	2958070	10.3495	3538135
																			283	93.9633							10.3543	2225640	10.3543	2331632	10.3542	2103921	10.3543	2573251	10.3543	2964865	10.3543	3535544
																			283.167	93.9457							10.3591	2237236	10.3591	2335855	10.3591	2091330	10.3591	2563844	10.3591	2957597	10.3592	3535843
																			283.333	93.9302							10.364	2237541	10.364	2316437	10.3639	2092618	10.364	2553235	10.364	2959647	10.364	3527254
																			283.5	93.9155							10.3688	2238099	10.3688	2338126	10.3688	2103651	10.3688	2571830	10.3688	2972543	10.3689	3507595
																			283.667	93.9008							10.3736	2217640	10.3736	2359367	10.3736	2111959	10.3737	2572675	10.3737	2981297	10.3737	3515860
																			283.833	93.8866							10.3785	2228937	10.3785	2362035	10.3785	2108063	10.3785	2576142	10.3785	2989439	10.3786	3526064
																			284	93.8711							10.3833	2245438	10.3833	2348986	10.3833	2115977	10.3834	2587082	10.3834	3011370	10.3834	3536897
																			284.167	93.8546							10.3882	2229241	10.3882	2344373	10.3881	2126506	10.3882	2573077	10.3882	3009972	10.3882	3551339
																			284.333	93.8373							10.393	2226956	10.393	2355795	10.393	2122986	10.393	2554401	10.3931	2990323	10.3931	3565818
																			284.5	93.8197							10.3979	2227895	10.3979	2369337	10.3978	2103704	10.3979	2581273	10.3979	2967749	10.3979	3555057
																			284.667	93.7992							10.4027	2204868	10.4027	2341651	10.4027	2120387	10.4027	2578821	10.4027	2956882	10.4028	3533010
																			284.833	93.7802							10.4076	2186910	10.4076	2333726	10.4075	2119501	10.4076	2572031	10.4076	2971323	10.4076	3528797
																			285	93.7622							10.4124	2204440	10.4124	2341266	10.4124	2098971	10.4124	2564611	10.4124	2944795	10.4125	3555560
																			285.167	93.7444							10.4172	2209840	10.4172	2346888	10.4172	2079034	10.4173	2549456	10.4173	2939642	10.4173	3543760
																			285.333	93.7263							10.4221	2204220	10.4221	2362507	10.4221	2078275	10.4221	2549294	10.4221	2943875	10.4222	3520946
																			285.5	93.7082							10.4269	2194654	10.4269	2359523	10.4269	2079410	10.4269	2569160	10.427	2978929	10.427	3541111
																			285.667	93.6899							10.4318	2202469	10.4318	2363786	10.4317	2087001	10.4318	2582854	10.4318	3009302	10.4319	3560009
																			285.833	93.6714							10.4366	2209825	10.4366	2377232	10.4366	2089239	10.4366	2581452	10.4367	2982936	10.4367	3546902
																			286	93.6543							10.4414	2227024	10.4415	2360050	10.4414	2089938	10.4415	2566739	10.4415	2970949	10.4415	3567042
																			286.167	93.637							10.4463	2227475	10.4463	2375211	10.4463	2092134	10.4463	2567394	10.4464	2980187	10.4464	3549764
																			286.333	93.6193							10.4512	2219807	10.4512	2392015	10.4511	2097115	10.4512	2556572	10.4512	3001166	10.4512	3566452
																			286.5	93.6009							10.456	2216401	10.456	2348590	10.456	2088715	10.456	2558663	10.456	3007768	10.4561	3560006
																			286.667	93.582							10.4608	2220782	10.4609	2350823	10.4608	2057981	10.4609	2568389	10.4609	3009118	10.4609	3569772
																			286.833	93.562							10.4657	2235281	10.4657	2367833	10.4657	2062547	10.4657	2565165	10.4657	2976078	10.4657	3595359
																			287	93.5406							10.4705	2233727	10.4705	2398598	10.4705	2077817	10.4705	2564177	10.4706	2973883	10.4706	3585498
																			287.167	93.5187							10.4754	2225089	10.4754	2380372	10.4754	2086898	10.4754	2584372	10.4754	2993994	10.4755	3559388
																			287.333	93.495							10.4802	2218157	10.4802	2369593	10.4802	2097096	10.4802	2592477	10.4803	3021233	10.4803	3564763
																			287.5	93.4732							10.485	2228715	10.4851	2375086	10.485	2113385	10.4851	2583479	10.4851	3021378	10.4851	3548471
																			287.667	93.4524							10.4899	2252980	10.4899	2364180	10.4899	2103747	10.4899	2588901	10.49	3018580	10.49	3551329
																			287.833	93.4325							10.4947	2232335	10.4948	2347153	10.4947	2101168	10.4948	2606086	10.4948	3007050	10.4948	3576231
																			288	93.4146							10.4996	2248334	10.4996	2326568	10.4996	2093914	10.4996	2566504	10.4996	2978804	10.4997	3574900
																			288.167	93.3954							10.5044	2226282	10.5045	2327484	10.5044	2099688	10.5045	2561359	10.5045	2989017	10.5045	3589604
																			288.333	93.3762							10.5093	2241685	10.5093	2362515	10.5093	2116080	10.5093	2570319	10.5093	2980322	10.5094	3602228
																			288.5	93.3571							10.5141	2218508	10.5141	2379298	10.5141	2124009	10.5142	2584927	10.5142	2941365	10.5142	3597390
																			288.667	93.3388							10.519	2212688	10.519	2371026	10.519	2115765	10.519	2578585	10.519	2957613	10.5191	3575725
																			288.833	93.3199							10.5238	2202248	10.5238	2372042	10.5238	2116646	10.5238	2581835	10.5239	2988200	10.5239	3573665
																			289	93.3002							10.5287	2225753	10.5287	2361373	10.5287	2123468	10.5287	2584436	10.5287	2977426	10.5287	3565312
																			289.167	93.28							10.5335	2202316	10.5335	2366596	10.5335	2098477	10.5335	2597933	10.5335	2964216	10.5336	3562716
																			289.333	93.2582							10.5383	2223005	10.5384	2328785	10.5383	2075994	10.5384	2596614	10.5384	2980039	10.5384	3545429
																			289.5	93.2369							10.5432	2235175	10.5432	2312176	10.5432	2088332	10.5432	2574217	10.5432	3000633	10.5433	3525993
																			289.667	93.216							10.548	2220544	10.548	2342050	10.548	2091710	10.5481	2578789	10.5481	2975181	10.5481	3554864
																			289.833	93.195							10.5529	2196109	10.5529	2335186	10.5529	2088844	10.5529	2559310	10.5529	2979080	10.553	3586566
																			290	93.1725							10.5577	2203192	10.5577	2352261	10.5577	2108083	10.5578	2557764	10.5578	2975418	10.5578	3603430
																			290.167	93.1508							10.5626	2198273	10.5626	2384880	10.5625	2095156	10.5626	2558865	10.5626	2970503	10.5626	3561926
																			290.333	93.1295							10.5674	2208358	10.5674	2385851	10.5674	2079968	10.5674	2568853	10.5675	2995609	10.5675	3537677
																			290.5	93.108							10.5723	2197106	10.5723	2359880	10.5723	2073808	10.5723	2593408	10.5723	2995292	10.5723	3536222
																			290.667	93.0868							10.5771	2204066	10.5771	2368007	10.5771	2071171	10.5771	2605049	10.5771	2974486	10.5772	3549443
																			290.833	93.0652							10.582	2201913	10.582	2354989	10.5819	2076975	10.582	2613177	10.582	2974617	10.582	3542136
																			291	93.0434							10.5868	2177748	10.5868	2344493	10.5868	2077925	10.5868	2580909	10.5868	2964293	10.5869	3555016
																			291.167	93.0216							10.5916	2154919	10.5916	2340773	10.5916	2090460	10.5917	2570076	10.5917	2963155	10.5917	3522996
																			291.333	92.9994							10.5965	2188887	10.5965	2338530	10.5965	2073133	10.5965	2580582	10.5965	2958518	10.5966	3510805
																			291.5	92.9773							10.6013	2223002	10.6013	2336014	10.6013	2075721	10.6014	2593763	10.6014	2980613	10.6014	3483325
																			291.667	92.9552							10.6062	2210287	10.6062	2338556	10.6061	2089121	10.6062	2587464	10.6062	2979014	10.6062	3491173
																			291.833	92.9332							10.611	2189564	10.611	2350159	10.611	2087559	10.6111	2555577	10.6111	2957059	10.6111	3504661
																			292	92.9116							10.6159	2196467	10.6159	2353610	10.6159	2092795	10.6159	2535401	10.6159	2974546	10.6159	3500407
																			292.167	92.8904							10.6207	2195613	10.6207	2345359	10.6207	2083052	10.6207	2550297	10.6207	2971223	10.6208	3500529
																			292.333	92.869							10.6256	2181246	10.6256	2349374	10.6255	2087750	10.6256	2571287	10.6256	2955088	10.6256	3495991
																			292.5	92.8473							10.6304	2176964	10.6304	2338735	10.6304	2089055	10.6304	2567874	10.6304	2949859	10.6305	3479008
																			292.667	92.8245							10.6352	2185045	10.6352	2340929	10.6352	2085207	10.6353	2568379	10.6353	2931978	10.6353	3476355
																			292.833	92.8015							10.6401	2189869	10.6401	2346737	10.6401	2096614	10.6401	2549560	10.6401	2927309	10.6402	3523797
																			293	92.779							10.6449	2217433	10.6449	2323939	10.6449	2079063	10.6449	2542978	10.645	2943679	10.645	3525739
																			293.167	92.7566							10.6498	2210170	10.6498	2315911	10.6497	2090866	10.6498	2545540	10.6498	2948624	10.6499	3533957
																			293.333	92.7336							10.6546	2210810	10.6546	2304611	10.6546	2095121	10.6547	2541883	10.6547	2941840	10.6547	3526869
																			293.5	92.712							10.6595	2195815	10.6595	2331137	10.6594	2103244	10.6595	2567043	10.6595	2948094	10.6595	3509762
																			293.667	92.6911							10.6643	2201643	10.6643	2335576	10.6643	2086805	10.6643	2558903	10.6644	2958885	10.6644	3517181
																			293.833	92.6705							10.6692	2216994	10.6692	2346145	10.6691	2086066	10.6692	2564248	10.6692	2977459	10.6692	3526538
																			294	92.6518							10.674	2203304	10.674	2329534	10.674	2066608	10.674	2548390	10.674	2988041	10.6741	3529642
																			294.167	92.6316							10.6788	2201679	10.6789	2329205	10.6788	2046873	10.6789	2553701	10.6789	2988662	10.6789	3517719
																			294.333	92.6106							10.6837	2212461	10.6837	2352154	10.6837	2063474	10.6837	2557980	10.6837	2968311	10.6838	3511815
																			294.5	92.5888							10.6885	2215203	10.6885	2347380	10.6885	2101076	10.6885	2556753	10.6886	2970818	10.6886	3499486
																			294.667	92.564							10.6934	2217235	10.6934	2336532	10.6934	2116983	10.6934	2537834	10.6934	2988094	10.6935	3523039
																			294.833	92.5393							10.6982	2180174	10.6982	2335197	10.6982	2098895	10.6982	2542041	10.6983	2995730	10.6983	3534673
																			295	92.5145							10.7031	2162510	10.7031	2348387	10.703	2074754	10.7031	2539465	10.7031	2998905	10.7031	3546555
																			295.167	92.4895							10.7079	2168584	10.7079	2331977	10.7079	2083586	10.7079	2558341	10.708	2982935	10.708	3533815
																			295.333	92.4617							10.7127	2182362	10.7128	2335309	10.7127	2067659	10.7128	2544853	10.7128	2993697	10.7128	3555279
																			295.5	92.435							10.7176	2198242	10.7176	2354153	10.7176	2060366	10.7176	2542221	10.7177	3003188	10.7177	3530883
																			295.667	92.4076							10.7224	2212482	10.7225	2353116	10.7224	2049433	10.7225	2544056	10.7225	2974585	10.7225	3519556
																			295.833	92.3797							10.7273	2223491	10.7273	2336416	10.7273	2065238	10.7273	2544927	10.7273	2963148	10.7274	3500361
																			296	92.3519							10.7321	2223884	10.7322	2337068	10.7321	2073349	10.7322	2569165	10.7322	2955038	10.7322	3530456
																			296.167	92.3245							10.737	2216181	10.737	2365578	10.737	2080318	10.737	2561763	10.737	2974482	10.737	3541819
																			296.333	92.2976							10.7418	2205295	10.7418	2374586	10.7418	2078735	10.7418	2546811	10.7419	2987692	10.7419	3515356
																			296.5	92.271							10.7467	2196178	10.7467	2368539	10.7467	2071935	10.7467	2540704	10.7467	3004998	10.7467	3514196
																			296.667	92.2446							10.7515	2206815	10.7515	2366701	10.7515	2075221	10.7515	2550833	10.7515	2987418	10.7516	3546151
																			296.833	92.218							10.7563	2202066	10.7564	2365185	10.7563	2094870	10.7564	2570635	10.7564	2995371	10.7564	3566805
																			297	92.1917							10.7612	2187061	10.7612	2353023	10.7612	2084810	10.7612	2560886	10.7613	3008101	10.7613	3568564
																			297.167	92.1659							10.766	2169798	10.766	2333189	10.766	2053169	10.7661	2526150	10.7661	3009372	10.7661	3561389
																			297.333	92.1411							10.7709	2156705	10.7709	2328081	10.7709	2066229	10.7709	2526803	10.7709	2983098	10.771	3530692
																			297.5	92.1161							10.7757	2163081	10.7758	2343452	10.7757	2093871	10.7758	2552867	10.7758	2953476	10.7758	3533067
																			297.667	92.091							10.7806	2187996	10.7806	2349976	10.7806	2089652	10.7806	2580352	10.7806	2961900	10.7806	3535862
																			297.833	92.0655							10.7854	2210786	10.7854	2356305	10.7854	2082601	10.7855	2582980	10.7855	2959679	10.7855	3536951
																			298	92.0396							10.7903	2193632	10.7903	2353101	10.7903	2090586	10.7903	2570213	10.7903	2960238	10.7904	3545165
																			298.167	92.0125							10.7951	2193133	10.7951	2345967	10.7951	2109620	10.7951	2560665	10.7951	2944484	10.7952	3530815
																			298.333	91.9845							10.8	2199535	10.8	2357968	10.7999	2086118	10.8	2557657	10.8	2944185	10.8	3526568
																			298.5	91.9567							10.8048	2207853	10.8048	2353568	10.8048	2067782	10.8048	2559102	10.8049	2947796	10.8049	3535599
																			298.667	91.9274							10.8096	2218155	10.8096	2336422	10.8096	2067080	10.8097	2556173	10.8097	2972260	10.8097	3543008
																			298.833	91.8993							10.8145	2196227	10.8145	2339230	10.8145	2069334	10.8145	2542118	10.8145	2971319	10.8146	3545687
																			299	91.8711							10.8193	2180300	10.8194	2373085	10.8193	2084215	10.8194	2543538	10.8194	2965361	10.8194	3559636
																			299.167	91.8426							10.8242	2189840	10.8242	2393877	10.8242	2097088	10.8242	2548786	10.8242	2967830	10.8242	3544317
																			299.333	91.8146							10.829	2188356	10.829	2396062	10.829	2086035	10.8291	2576707	10.8291	2972366	10.8291	3564461
																			299.5	91.7858							10.8339	2194605	10.8339	2392586	10.8338	2076874	10.8339	2589214	10.8339	2968373	10.8339	3571871
																			299.667	91.7562							10.8387	2191458	10.8387	2386739	10.8387	2076159	10.8387	2565728	10.8387	2971167	10.8388	3549979
																			299.833	91.7259							10.8436	2202445	10.8436	2389691	10.8435	2070237	10.8436	2578345	10.8436	2964208	10.8436	3537121
																			300	91.6952							10.8484	2182108	10.8484	2380170	10.8484	2060318	10.8484	2562187	10.8484	2968434	10.8485	3511327
																			300.167	91.6632							10.8532	2185303	10.8532	2381882	10.8532	2034849	10.8533	2556308	10.8533	2941887	10.8533	3541402
																			300.333	91.6323							10.8581	2179131	10.8581	2370096	10.8581	2049801	10.8581	2541218	10.8581	2950837	10.8582	3583135
																			300.5	91.6019							10.8629	2199131	10.8629	2335733	10.8629	2065546	10.863	2538821	10.863	2953436	10.863	3592791
																			300.667	91.5718							10.8678	2198835	10.8678	2325377	10.8678	2077580	10.8678	2538055	10.8678	2985570	10.8679	3556358
																			300.833	91.543							10.8726	2190851	10.8726	2331664	10.8726	2091997	10.8727	2549718	10.8727	2999132	10.8727	3528994
																			301	91.5141							10.8775	2174692	10.8775	2352553	10.8774	2079317	10.8775	2548297	10.8775	2979255	10.8775	3536742
																			301.167	91.4848							10.8823	2183830	10.8823	2349646	10.8823	2058218	10.8823	2534487	10.8824	2995165	10.8824	3544487
																			301.333	91.4557							10.8872	2157139	10.8872	2336146	10.8871	2064752	10.8872	2522147	10.8872	3008426	10.8872	3532636
																			301.5	91.4272							10.892	2153513	10.892	2317619	10.892	2060406	10.892	2502671	10.892	2995668	10.8921	3525829
																			301.667	91.3979							10.8969	2168252	10.8969	2311056	10.8968	2054650	10.8969	2506287	10.8969	2969326	10.8969	3550579
																			301.833	91.3681							10.9017	2196095	10.9017	2302226	10.9017	2054775	10.9017	2512651	10.9017	2975750	10.9018	3524341
																			302	91.3377							10.9065	2198536	10.9065	2316582	10.9065	2068429	10.9066	2530827	10.9066	2979469	10.9066	3535922
																			302.167	91.3048							10.9114	2184573	10.9114	2322481	10.9114	2081924	10.9114	2534785	10.9114	2956647	10.9115	3551041
																			302.333	91.2721							10.9162	2179063	10.9162	2340135	10.9162	2099360	10.9162	2542060	10.9163	2966672	10.9163	3580971
																			302.5	91.2397							10.9211	2191043	10.9211	2336148	10.921	2087975	10.9211	2528099	10.9211	2995186	10.9212	3540754
																			302.667	91.2076							10.9259	2212119	10.9259	2331869	10.9259	2083838	10.9259	2508282	10.926	3015868	10.926	3528359
																			302.833	91.1737							10.9307	2234094	10.9308	2314741	10.9307	2074523	10.9308	2529342	10.9308	3005492	10.9308	3521977
																			303	91.1412							10.9356	2235293	10.9356	2349141	10.9356	2092432	10.9356	2542666	10.9357	3006957	10.9357	3547963
																			303.167	91.1091							10.9405	2205108	10.9405	2352342	10.9404	2088488	10.9405	2547991	10.9405	3000707	10.9405	3552111
																			303.333	91.0772							10.9453	2206356	10.9453	2363426	10.9453	2105925	10.9453	2567095	10.9453	2988447	10.9454	3572178
																			303.5	91.0473							10.9501	2204209	10.9502	2359171	10.9501	2095183	10.9502	2575243	10.9502	2999741	10.9502	3563449
																			303.667	91.0169							10.955	2213552	10.955	2362998	10.955	2087801	10.955	2580025	10.955	2989575	10.955	3556570
																			303.833	90.9864							10.9598	2224374	10.9598	2368658	10.9598	2091778	10.9598	2587190	10.9599	2986472	10.9599	3537344
																			304	90.9557							10.9647	2208829	10.9647	2365969	10.9647	2098447	10.9647	2564436	10.9647	2986206	10.9648	3540058
																			304.167	90.9247							10.9695	2188090	10.9695	2364661	10.9695	2082317	10.9695	2548157	10.9696	2989255	10.9696	3564215
																			304.333	90.8928							10.9743	2177851	10.9744	2375132	10.9743	2082885	10.9744	2556200	10.9744	2991060	10.9744	3551973
																			304.5	90.8603							10.9792	2174451	10.9792	2391629	10.9792	2084250	10.9792	2578117	10.9793	2967048	10.9793	3539693
																			304.667	90.8275							10.984	2197746	10.9841	2399678	10.984	2091450	10.9841	2581604	10.9841	2986492	10.9841	3539424
																			304.833	90.793							10.9889	2207734	10.9889	2402846	10.9889	2076107	10.9889	2566794	10.9889	3008520	10.989	3521354
																			305	90.7594							10.9937	2192850	10.9938	2385728	10.9937	2084821	10.9938	2558920	10.9938	3030831	10.9938	3514714
																			305.167	90.7261							10.9986	2175853	10.9986	2396531	10.9986	2084412	10.9986	2554547	10.9986	3023371	10.9987	3536803
																			305.333	90.6928							11.0034	2188451	11.0034	2388694	11.0034	2102968	11.0035	2571646	11.0035	3009161	11.0035	3580431
																			305.5	90.6595							11.0083	2210942	11.0083	2393988	11.0083	2122183	11.0083	2585081	11.0083	2993418	11.0084	3585623
																			305.667	90.6261							11.0131	2218975	11.0131	2391001	11.0131	2105667	11.0131	2591359	11.0132	3028501	11.0132	3583945
																			305.833	90.5926							11.018	2214239	11.018	2406783	11.0179	2103798	11.018	2594075	11.018	3041133	11.018	3558703
																			306	90.559							11.0228	2229689	11.0228	2412058	11.0228	2110173	11.0228	2579959	11.0229	3037801	11.0229	3557069
																			306.167	90.525							11.0276	2247802	11.0277	2382511	11.0276	2103936	11.0277	2574640	11.0277	3039746	11.0277	3612510
																			306.333	90.4907							11.0325	2247900	11.0325	2379061	11.0325	2113398	11.0325	2581289	11.0325	3031932	11.0326	3626253
																			306.5	90.4555							11.0373	2254165	11.0373	2403031	11.0373	2111838	11.0374	2588240	11.0374	3014256	11.0374	3628456
																			306.667	90.4195							11.0422	2243321	11.0422	2419637	11.0422	2101922	11.0422	2625130	11.0422	3010816	11.0423	3601893
																			306.833	90.3826							11.047	2251699	11.047	2418632	11.047	2100163	11.0471	2623172	11.0471	3010242	11.0471	3601930
																			307	90.3464							11.0519	2242923	11.0519	2409211	11.0518	2115631	11.0519	2603055	11.0519	3004580	11.0519	3599671
																			307.167	90.3107							11.0567	2243256	11.0567	2392209	11.0567	2126612	11.0567	2594762	11.0568	3008556	11.0568	3601170
																			307.333	90.2753							11.0616	2225972	11.0616	2382679	11.0616	2125543	11.0616	2607936	11.0616	3020898	11.0616	3605571
																			307.5	90.2406							11.0664	2212944	11.0664	2413139	11.0664	2126085	11.0664	2607714	11.0664	3046003	11.0665	3590479
																			307.667	90.206							11.0712	2216253	11.0713	2408138	11.0712	2113463	11.0713	2617434	11.0713	3041259	11.0713	3586414
																			307.833	90.1711							11.0761	2233559	11.0761	2391877	11.0761	2101441	11.0761	2604966	11.0761	3014411	11.0762	3580543
																			308	90.1364							11.0809	2224789	11.0809	2388159	11.0809	2114801	11.081	2611103	11.081	3011440	11.081	3577675
																			308.167	90.1032							11.0858	2212126	11.0858	2393271	11.0858	2083437	11.0858	2625948	11.0858	3016404	11.0859	3574435
																			308.333	90.0694							11.0906	2221873	11.0906	2375824	11.0906	2114485	11.0907	2609511	11.0907	3011791	11.0907	3571463
																			308.5	90.0356							11.0955	2224966	11.0955	2361334	11.0954	2122903	11.0955	2587608	11.0955	3007568	11.0955	3569612
																			308.667	90.0018							11.1003	2197318	11.1003	2368067	11.1003	2102333	11.1004	2602036	11.1004	3009893	11.1004	3538067
																			308.833	89.968							11.1052	2201596	11.1052	2368924	11.1052	2087158	11.1052	2583698	11.1052	3012830	11.1052	3515913
																			309	89.9343							11.11	2213251	11.11	2393175	11.11	2089235	11.11	2570035	11.11	3017531	11.1101	3490643
																			309.167	89.9007							11.1149	2210018	11.1149	2367800	11.1148	2069699	11.1149	2568161	11.1149	2999044	11.1149	3528559
																			309.333	89.8671							11.1197	2193758	11.1197	2363148	11.1197	2071172	11.1197	2572221	11.1197	2994602	11.1198	3555148
																			309.5	89.8327							11.1245	2172985	11.1245	2380002	11.1245	2085059	11.1246	2575035	11.1246	2990602	11.1246	3577873
																			309.667	89.7969							11.1294	2184937	11.1294	2363619	11.1294	2087215	11.1294	2576038	11.1294	3001087	11.1295	3587412
																			309.833	89.7589							11.1342	2196576	11.1342	2372836	11.1342	2102851	11.1342	2577772	11.1343	2979605	11.1343	3570200
																			310	89.7195							11.1391	2189136	11.1391	2356037	11.139	2122700	11.1391	2579980	11.1391	2972401	11.1392	3558684
																			310.167	89.6752							11.1439	2198757	11.1439	2341548	11.1439	2130066	11.144	2570625	11.144	3026468	11.144	3572329
																			310.333	89.6318							11.1488	2183470	11.1488	2364883	11.1487	2106102	11.1488	2566395	11.1488	3016819	11.1488	3596225
																			310.5	89.5888							11.1536	2196350	11.1536	2369051	11.1536	2087697	11.1536	2566143	11.1537	2984264	11.1537	3592270
																			310.667	89.5462							11.1585	2213143	11.1585	2368737	11.1584	2083123	11.1585	2561341	11.1585	2978238	11.1585	3572549
																			310.833	89.5037							11.1633	2196400	11.1633	2355143	11.1633	2092116	11.1633	2539795	11.1633	2979099	11.1634	3540600
																			311	89.4647							11.1681	2199318	11.1682	2336382	11.1681	2107289	11.1682	2544110	11.1682	2955119	11.1682	3526861
																			311.167	89.4274							11.173	2226536	11.173	2318165	11.173	2111241	11.173	2547832	11.173	2960134	11.1731	3556809
																			311.333	89.3912							11.1778	2206250	11.1778	2314726	11.1778	2096570	11.1778	2548434	11.1779	2958756	11.1779	3556006
																			311.5	89.3557							11.1827	2179928	11.1827	2291595	11.1827	2087969	11.1827	2545520	11.1827	2951218	11.1828	3526697
																			311.667	89.3264							11.1875	2155403	11.1875	2309374	11.1875	2065599	11.1875	2533099	11.1876	2946861	11.1876	3506682
																			311.833	89.2923							11.1924	2190116	11.1924	2321652	11.1923	2076655	11.1924	2536660	11.1924	2952677	11.1924	3526518
																			312	89.2558							11.1972	2189723	11.1972	2333093	11.1972	2088701	11.1972	2525921	11.1973	2982591	11.1973	3545528
																			312.167	89.2181							11.202	2170680	11.2021	2332957	11.202	2081438	11.2021	2530188	11.2021	2991287	11.2021	3544827
																			312.333	89.1752							11.2069	2161778	11.2069	2336970	11.2069	2093671	11.2069	2522148	11.207	2987323	11.207	3561596
																			312.5	89.1336							11.2117	2160146	11.2118	2346404	11.2117	2098780	11.2118	2522166	11.2118	2981487	11.2118	3549331
																			312.667	89.0922							11.2166	2162988	11.2166	2318610	11.2166	2106252	11.2166	2528404	11.2166	2970373	11.2167	3502968
																			312.833	89.051							11.2214	2175154	11.2215	2327929	11.2214	2098427	11.2215	2536165	11.2215	2937733	11.2215	3484817
																			313	89.007							11.2263	2183281	11.2263	2311410	11.2263	2108247	11.2263	2537293	11.2263	2945439	11.2264	3475307
																			313.167	88.9649							11.2311	2164841	11.2311	2310950	11.2311	2102748	11.2311	2544661	11.2312	2927006	11.2312	3514300
																			313.333	88.923							11.236	2168972	11.236	2312449	11.236	2091067	11.236	2544950	11.236	2948136	11.236	3533391
																			313.5	88.8809							11.2408	2166285	11.2408	2330507	11.2408	2093398	11.2408	2522856	11.2409	2955020	11.2409	3535174
																			313.667	88.8406							11.2456	2183210	11.2457	2345465	11.2456	2064746	11.2457	2542617	11.2457	2935566	11.2457	3535222
																			313.833	88.7994							11.2505	2175157	11.2505	2327548	11.2505	2062026	11.2505	2571385	11.2506	2929822	11.2506	3536631
																			314	88.7576							11.2553	2144230	11.2553	2300538	11.2553	2079844	11.2554	2538974	11.2554	2953470	11.2554	3557671
																			314.167	88.7151							11.2602	2157086	11.2602	2319619	11.2602	2078060	11.2602	2534978	11.2602	2957547	11.2603	3535134
																			314.333	88.6713							11.265	2179725	11.2651	2333893	11.265	2078765	11.2651	2524231	11.2651	2917104	11.2651	3533221
																			314.5	88.6278							11.2699	2183171	11.2699	2319193	11.2699	2056205	11.2699	2560058	11.2699	2948158	11.2699	3493763
																			314.667	88.5844							11.2747	2198662	11.2747	2332211	11.2747	2068816	11.2747	2596836	11.2748	2954435	11.2748	3454268
																			314.833	88.5409							11.2796	2158696	11.2796	2350455	11.2796	2064036	11.2796	2585816	11.2796	2968621	11.2797	3489946
																			315	88.4965							11.2844	2150485	11.2844	2358390	11.2844	2064950	11.2844	2559915	11.2844	2962961	11.2845	3521344
																			315.167	88.4529							11.2892	2173920	11.2893	2343502	11.2892	2058640	11.2893	2559812	11.2893	2966503	11.2893	3527796
																			315.333	88.4098							11.2941	2183181	11.2941	2348176	11.2941	2070476	11.2941	2542466	11.2942	2984902	11.2942	3512997
																			315.5	88.3668							11.2989	2182846	11.2989	2361899	11.2989	2062825	11.299	2529990	11.299	2957802	11.299	3543379
																			315.667	88.3241							11.3038	2161030	11.3038	2364919	11.3038	2096777	11.3038	2517431	11.3038	2959261	11.3039	3539430
																			315.833	88.2808							11.3086	2173327	11.3087	2336430	11.3086	2080362	11.3087	2515468	11.3087	2970577	11.3087	3515621
																			316	88.2375							11.3135	2160509	11.3135	2329201	11.3135	2123497	11.3135	2529352	11.3135	2976482	11.3135	3510225
																			316.167	88.1946							11.3183	2172232	11.3183	2332682	11.3183	2090288	11.3184	2525967	11.3184	2975453	11.3184	3516829
																			316.333	88.1521							11.3232	2174823	11.3232	2340884	11.3232	2064903	11.3232	2535878	11.3232	2959404	11.3232	3515379
																			316.5	88.1102							11.328	2183414	11.328	2345007	11.328	2065867	11.328	2540973	11.328	2969407	11.3281	3538996
																			316.667	88.0684							11.3329	2179535	11.3329	2339419	11.3328	2070822	11.3329	2536840	11.3329	2967974	11.3329	3518146
																			316.833	88.0266							11.3377	2183790	11.3377	2318190	11.3377	2104504	11.3377	2544502	11.3377	2981680	11.3378	3513123
																			317	87.9857							11.3425	2176816	11.3425	2312033	11.3425	2098773	11.3426	2537493	11.3426	2945637	11.3426	3508634
																			317.167	87.9439							11.3474	2205275	11.3474	2314975	11.3474	2082367	11.3474	2530652	11.3474	2935494	11.3475	3507967
																			317.333	87.9014							11.3522	2196289	11.3522	2324245	11.3522	2081325	11.3523	2533981	11.3523	2934887	11.3523	3532082
																			317.5	87.8581							11.3571	2177634	11.3571	2348535	11.3571	2073883	11.3571	2535163	11.3571	2923213	11.3572	3546999
																			317.667	87.8119							11.3619	2168875	11.3619	2371133	11.3619	2112897	11.362	2541416	11.362	2954364	11.362	3531408
																			317.833	87.7665							11.3668	2169289	11.3668	2349470	11.3667	2090771	11.3668	2547965	11.3668	2956657	11.3668	3522036
																			318	87.7215							11.3716	2191354	11.3716	2330208	11.3716	2107347	11.3716	2541890	11.3717	2955477	11.3717	3520745
																			318.167	87.6766							11.3765	2204172	11.3765	2317488	11.3764	2098975	11.3765	2538900	11.3765	2992531	11.3765	3526972
																			318.333	87.6298							11.3813	2177177	11.3813	2307107	11.3813	2076804	11.3813	2516883	11.3813	3008881	11.3814	3520387
																			318.5	87.5843							11.3862	2170218	11.3862	2311189	11.3861	2054841	11.3862	2538783	11.3862	3009140	11.3862	3527663
																			318.667	87.5389							11.391	2191938	11.391	2331629	11.391	2051616	11.391	2535236	11.391	2979929	11.3911	3527890
																			318.833	87.4932							11.3958	2202178	11.3958	2332543	11.3958	2061519	11.3959	2502908	11.3959	2947899	11.3959	3520648
																			319	87.4477							11.4007	2183786	11.4007	2334972	11.4007	2056391	11.4007	2507285	11.4007	2940897	11.4008	3500369
																			319.167	87.4021							11.4055	2166294	11.4055	2330050	11.4055	2073062	11.4055	2518676	11.4056	2953345	11.4056	3474920
																			319.333	87.3574							11.4104	2186401	11.4104	2334260	11.4103	2079936	11.4104	2525843	11.4104	2961071	11.4105	3498227
																			319.5	87.3134							11.4152	2185419	11.4152	2324609	11.4152	2107897	11.4152	2514560	11.4153	2937999	11.4153	3554004
																			319.667	87.2682							11.42	2188853	11.4201	2316694	11.42	2095532	11.4201	2513820	11.4201	2933841	11.4201	3530878
																			319.833	87.2217							11.4249	2167994	11.4249	2316891	11.4249	2086987	11.4249	2513104	11.425	2944437	11.425	3544861
																			320	87.174							11.4298	2171390	11.4298	2320248	11.4297	2080579	11.4298	2529415	11.4298	2956385	11.4298	3531030
																			320.167	87.126							11.4346	2170364	11.4346	2336756	11.4346	2087990	11.4346	2533467	11.4346	2957250	11.4347	3509607
																			320.333	87.0776							11.4394	2158852	11.4395	2339150	11.4394	2093582	11.4395	2535060	11.4395	2956406	11.4395	3538348
																			320.5	87.0297							11.4443	2151250	11.4443	2335666	11.4443	2096189	11.4443	2529314	11.4443	2970984	11.4444	3533519
																			320.667	86.9814							11.4491	2160808	11.4491	2341282	11.4491	2084261	11.4491	2540606	11.4492	2961503	11.4492	3532454
																			320.833	86.9329							11.454	2183210	11.454	2343649	11.454	2063888	11.454	2530769	11.454	2974911	11.4541	3536977
																			321	86.8848							11.4588	2214749	11.4588	2335259	11.4588	2067101	11.4588	2557380	11.4589	2952705	11.4589	3522789
																			321.167	86.8368							11.4636	2209221	11.4637	2339270	11.4636	2074870	11.4637	2582973	11.4637	2920625	11.4637	3481369
																			321.333	86.7891							11.4685	2208011	11.4685	2342232	11.4685	2100747	11.4685	2544092	11.4686	2919811	11.4686	3471928
																			321.5	86.7415							11.4733	2197108	11.4734	2334168	11.4733	2120695	11.4734	2520670	11.4734	2942714	11.4734	3485238
																			321.667	86.6939							11.4782	2179648	11.4782	2327096	11.4782	2125557	11.4782	2522856	11.4782	2935942	11.4783	3489485
																			321.833	86.6461							11.483	2179273	11.4831	2317453	11.483	2099579	11.4831	2559046	11.4831	2930278	11.4831	3479775
																			322	86.5981							11.4879	2175972	11.4879	2330777	11.4879	2073965	11.4879	2524757	11.4879	2944174	11.488	3482585
																			322.167	86.55							11.4927	2172035	11.4927	2331721	11.4927	2079073	11.4927	2530152	11.4928	2934906	11.4928	3503494
																			322.333	86.5018							11.4976	2165439	11.4976	2346276	11.4976	2098436	11.4976	2553141	11.4976	2921664	11.4977	3509677
																			322.5	86.4534							11.5024	2185694	11.5024	2329586	11.5024	2112249	11.5024	2545449	11.5025	2933062	11.5025	3492903
																			322.667	86.4049							11.5073	2191371	11.5073	2342700	11.5072	2151575	11.5073	2541284	11.5073	2935772	11.5073	3505643
																			322.833	86.3563							11.5121	2159240	11.5121	2347897	11.5121	2140906	11.5121	2547591	11.5122	2930516	11.5122	3520512
																			323	86.3076							11.5169	2160103	11.517	2353899	11.5169	2125713	11.517	2520449	11.517	2938343	11.517	3533795
																			323.167	86.2594							11.5218	2176608	11.5218	2340499	11.5218	2092366	11.5218	2527468	11.5218	2927569	11.5219	3519509
																			323.333	86.2113							11.5266	2179680	11.5267	2333955	11.5266	2096691	11.5267	2512807	11.5267	2926048	11.5267	3511020
																			323.5	86.1632							11.5315	2160445	11.5315	2313278	11.5315	2107292	11.5315	2515235	11.5315	2910923	11.5316	3495242
																			323.667	86.1154							11.5363	2141726	11.5363	2300352	11.5363	2105447	11.5364	2493220	11.5364	2917342	11.5364	3507423
																			323.833	86.0672							11.5412	2154270	11.5412	2317401	11.5412	2076291	11.5412	2503687	11.5412	2931115	11.5412	3517473
																			324	86.0186							11.546	2178467	11.546	2356908	11.546	2054515	11.546	2523880	11.5461	2937159	11.5461	3530834
																			324.167	85.9697							11.5509	2175802	11.5509	2338330	11.5509	2062534	11.5509	2519522	11.5509	2904358	11.5509	3499515
																			324.333	85.9193							11.5557	2163719	11.5557	2301974	11.5557	2079146	11.5557	2520415	11.5557	2905548	11.5558	3493671
																			324.5	85.869							11.5605	2182272	11.5606	2283986	11.5605	2079581	11.5606	2528492	11.5606	2920699	11.5606	3459457
																			324.667	85.8191							11.5654	2180087	11.5654	2291206	11.5654	2067998	11.5654	2545076	11.5654	2928597	11.5655	3456792
																			324.833	85.7693							11.5702	2147587	11.5702	2298843	11.5702	2062507	11.5703	2550330	11.5703	2922991	11.5703	3473129
																			325	85.7183							11.5751	2137997	11.5751	2310323	11.5751	2066880	11.5751	2548091	11.5751	2915249	11.5752	3516796
																			325.167	85.6676							11.5799	2180361	11.5799	2293171	11.5799	2055176	11.58	2527089	11.58	2881430	11.58	3499724
																			325.333	85.6161							11.5848	2185592	11.5848	2300427	11.5847	2048779	11.5848	2499615	11.5848	2872035	11.5848	3461476
																			325.5	85.5641							11.5896	2199647	11.5896	2298109	11.5896	2053120	11.5897	2509230	11.5897	2876353	11.5897	3465476
																			325.667	85.5112							11.5945	2166162	11.5945	2298910	11.5945	2051634	11.5945	2513747	11.5945	2858252	11.5945	3471176
																			325.833	85.4581							11.5993	2157291	11.5993	2306193	11.5993	2055525	11.5993	2512337	11.5993	2862823	11.5994	3472883
																			326	85.4048							11.6042	2166931	11.6042	2309519	11.6041	2052335	11.6042	2530666	11.6042	2882365	11.6042	3487444
																			326.167	85.3514							11.609	2177638	11.609	2326321	11.609	2047588	11.609	2567111	11.609	2904214	11.6091	3500057
																			326.333	85.2965							11.6138	2185746	11.6138	2347599	11.6138	2067719	11.6139	2555039	11.6139	2945043	11.6139	3526574
																			326.5	85.2426							11.6187	2217647	11.6187	2374347	11.6187	2100895	11.6187	2549956	11.6187	2987497	11.6188	3552595
																			326.667	85.1885							11.6235	2258573	11.6235	2410162	11.6235	2117947	11.6235	2567754	11.6236	3031112	11.6236	3583964
																			326.833	85.1342							11.6284	2328181	11.6284	2471731	11.6283	2173902	11.6284	2634703	11.6284	3088755	11.6285	3641105
																			327	85.0801							11.6332	2417814	11.6332	2563460	11.6332	2311094	11.6333	2746507	11.6333	3213792	11.6333	3773583
																			327.167	85.0269							11.6381	2589187	11.6381	2704570	11.638	2482647	11.6381	2897865	11.6381	3382303	11.6381	3964608
																			327.333	84.9737							11.6429	2831918	11.6429	2910961	11.6429	2692134	11.6429	3089113	11.643	3600948	11.643	4174133
																			327.5	84.921							11.6478	3045013	11.6478	3162542	11.6477	2924909	11.6478	3318181	11.6478	3787924	11.6478	4391231
																			327.667	84.8688							11.6526	3253083	11.6526	3388943	11.6526	3170138	11.6526	3568856	11.6526	4009118	11.6527	4611378
																			327.833	84.8185							11.6574	3408061	11.6575	3556662	11.6574	3353282	11.6575	3725218	11.6575	4194853	11.6575	4762567
																			328	84.768							11.6623	3479563	11.6623	3654928	11.6623	3452775	11.6623	3830429	11.6623	4281833	11.6624	4791900
																			328.167	84.7177							11.6671	3447184	11.6671	3653624	11.6671	3431023	11.6671	3872354	11.6672	4224481	11.6672	4745639
																			328.333	84.6677							11.672	3330589	11.672	3533130	11.672	3301185	11.672	3738366	11.672	4067476	11.6721	4597305
																			328.5	84.6192							11.6768	3132628	11.6768	3324301	11.6768	3121697	11.6768	3523601	11.6769	3903615	11.6769	4384687
																			328.667	84.5693							11.6817	2913443	11.6817	3075540	11.6816	2873579	11.6817	3277375	11.6817	3659065	11.6817	4148735
																			328.833	84.5184							11.6865	2706119	11.6865	2849102	11.6865	2583419	11.6865	3080521	11.6866	3456955	11.6866	3957814
																			329	84.4671							11.6913	2490406	11.6914	2670683	11.6913	2377762	11.6914	2933727	11.6914	3298566	11.6914	3775474
																			329.167	84.4143							11.6962	2349102	11.6962	2553257	11.6962	2254079	11.6962	2812341	11.6962	3152680	11.6963	3667963
																			329.333	84.3617							11.701	2281442	11.7011	2456913	11.701	2180555	11.7011	2711523	11.7011	3066213	11.7011	3594454
																			329.5	84.3091							11.7059	2255308	11.7059	2388910	11.7059	2135822	11.7059	2628381	11.7059	2983626	11.706	3556444
																			329.667	84.2565							11.7107	2234360	11.7108	2349154	11.7107	2096618	11.7108	2588462	11.7108	2946505	11.7108	3540483
																			329.833	84.2028							11.7156	2223989	11.7156	2327702	11.7156	2091745	11.7156	2529763	11.7156	2967256	11.7157	3553745
																			330	84.1492							11.7204	2223645	11.7204	2317736	11.7204	2075236	11.7204	2508667	11.7205	2967330	11.7205	3552266
																			330.167	84.0955							11.7253	2210229	11.7253	2317073	11.7253	2084796	11.7253	2531640	11.7253	2975547	11.7253	3509624
																			330.333	84.0416							11.7301	2236445	11.7301	2337204	11.7301	2065111	11.7301	2526047	11.7302	2964328	11.7302	3497728
																			330.5	83.988							11.7349	2211966	11.735	2350755	11.7349	2077611	11.735	2531596	11.735	2969980	11.735	3503391
																			330.667	83.9347							11.7398	2170290	11.7398	2353030	11.7398	2105919	11.7398	2485461	11.7399	2971410	11.7399	3512394
																			330.833	83.8813							11.7446	2166563	11.7447	2343047	11.7446	2093175	11.7447	2516314	11.7447	2944223	11.7447	3497278
																			331	83.8276							11.7495	2169130	11.7495	2330746	11.7495	2096607	11.7495	2525323	11.7495	2941839	11.7496	3490356
																			331.167	83.7739							11.7543	2169136	11.7544	2326546	11.7543	2074212	11.7544	2524154	11.7544	2960856	11.7544	3485561
																			331.333	83.7194							11.7592	2161572	11.7592	2340110	11.7591	2072585	11.7592	2512965	11.7592	2966714	11.7592	3498595
																			331.5	83.6641							11.764	2181522	11.764	2333559	11.764	2065763	11.764	2525870	11.7641	2962304	11.7641	3509401
																			331.667	83.6083							11.7689	2208940	11.7689	2307484	11.7689	2065136	11.7689	2555352	11.7689	2954497	11.769	3504485
																			331.833	83.5514							11.7737	2190410	11.7737	2288240	11.7737	2065410	11.7737	2547710	11.7737	2974450	11.7738	3508493
																			332	83.4953							11.7785	2179875	11.7786	2312627	11.7785	2063019	11.7786	2526083	11.7786	2977606	11.7786	3488372
																			332.167	83.4395							11.7834	2165213	11.7834	2325852	11.7834	2073101	11.7834	2510667	11.7835	2958891	11.7835	3498985
																			332.333	83.3841							11.7882	2164785	11.7882	2313557	11.7882	2053627	11.7883	2496906	11.7883	2948079	11.7883	3502539
																			332.5	83.3297							11.7931	2163545	11.7931	2320559	11.7931	2047564	11.7931	2489241	11.7931	2931170	11.7932	3476903
																			332.667	83.2757							11.7979	2150051	11.798	2305158	11.7979	2051922	11.798	2511930	11.798	2940959	11.798	3455154
																			332.833	83.2219							11.8028	2150754	11.8028	2301196	11.8028	2053791	11.8028	2517054	11.8028	2922867	11.8028	3483155
																			333	83.1681							11.8076	2157976	11.8076	2302774	11.8076	2032837	11.8077	2525696	11.8077	2931358	11.8077	3527126
																			333.167	83.1149							11.8125	2163548	11.8125	2287858	11.8125	2045431	11.8125	2523296	11.8125	2928583	11.8125	3485712
																			333.333	83.0602							11.8173	2177201	11.8173	2314413	11.8173	2055911	11.8173	2532606	11.8173	2938428	11.8174	3491259
																			333.5	83.0047							11.8222	2185943	11.8222	2303650	11.8221	2056062	11.8222	2521807	11.8222	2902745	11.8222	3458580
																			333.667	82.949							11.827	2172581	11.827	2299478	11.827	2055199	11.827	2526111	11.827	2885855	11.8271	3450749
																			333.833	82.8913							11.8318	2174111	11.8318	2298192	11.8318	2054424	11.8319	2520906	11.8319	2911637	11.8319	3463837
																			334	82.8345							11.8367	2168734	11.8367	2308513	11.8367	2081329	11.8367	2541577	11.8367	2931203	11.8368	3481425
																			334.167	82.7779							11.8415	2154894	11.8415	2308934	11.8415	2076880	11.8416	2538797	11.8416	2931080	11.8416	3492717
																			334.333	82.7213							11.8464	2176579	11.8464	2342454	11.8464	2046810	11.8464	2529888	11.8464	2933501	11.8465	3476796
																			334.5	82.6657							11.8512	2184123	11.8512	2342733	11.8512	2048170	11.8513	2521814	11.8513	2959172	11.8513	3463892
																			334.667	82.6104							11.8561	2178228	11.8561	2339697	11.856	2057792	11.8561	2519915	11.8561	2949443	11.8561	3454746
																			334.833	82.5551							11.8609	2186970	11.8609	2326319	11.8609	2083527	11.8609	2537115	11.861	2927265	11.861	3500042
																			335	82.4997							11.8658	2182091	11.8658	2342013	11.8657	2068515	11.8658	2539504	11.8658	2921202	11.8658	3531308
																			335.167	82.4451							11.8706	2193677	11.8706	2344555	11.8706	2072114	11.8706	2517276	11.8706	2933202	11.8707	3533532
																			335.333	82.3896							11.8755	2181361	11.8755	2327569	11.8754	2056593	11.8755	2525440	11.8755	2959706	11.8755	3524003
																			335.5	82.3341							11.8803	2192460	11.8803	2328187	11.8803	2072588	11.8803	2530739	11.8803	2971657	11.8804	3509678
																			335.667	82.2787							11.8851	2187636	11.8851	2317468	11.8851	2093473	11.8852	2526922	11.8852	2988223	11.8852	3493191
																			335.833	82.2231							11.89	2187043	11.89	2331089	11.89	2130927	11.89	2530709	11.89	2993876	11.8901	3465945
																			336	82.168							11.8948	2167148	11.8948	2334445	11.8948	2126414	11.8948	2534021	11.8949	2981280	11.8949	3470311
																			336.167	82.1128							11.8997	2171706	11.8997	2353185	11.8996	2133468	11.8997	2546354	11.8997	2998281	11.8997	3512378
																			336.333	82.0575							11.9045	2177213	11.9045	2350164	11.9045	2113328	11.9045	2545525	11.9046	2976077	11.9046	3520355
																			336.5	82.0023							11.9093	2197608	11.9094	2338535	11.9093	2111895	11.9094	2544350	11.9094	2956940	11.9094	3517853
																			336.667	81.9461							11.9142	2196303	11.9142	2320170	11.9142	2113141	11.9142	2543939	11.9142	2922422	11.9143	3465431
																			336.833	81.8893							11.9191	2181247	11.9191	2307678	11.919	2111521	11.9191	2537932	11.9191	2933418	11.9191	3475271
																			337	81.8321							11.9239	2162833	11.9239	2306184	11.9239	2106537	11.9239	2536642	11.9239	2949716	11.924	3478571
																			337.167	81.7731							11.9287	2159903	11.9288	2332509	11.9287	2089964	11.9288	2540598	11.9288	2941347	11.9288	3497451
																			337.333	81.7149							11.9336	2178553	11.9336	2340605	11.9336	2076162	11.9336	2524437	11.9336	2962859	11.9337	3503218
																			337.5	81.657							11.9384	2182233	11.9384	2360626	11.9384	2087069	11.9384	2515259	11.9385	2961724	11.9385	3512912
																			337.667	81.5995							11.9433	2172988	11.9433	2358475	11.9433	2100231	11.9433	2534141	11.9433	2957998	11.9434	3515945
																			337.833	81.5433							11.9481	2167183	11.9481	2348195	11.9481	2076783	11.9481	2558831	11.9482	2953640	11.9482	3517545
																			338	81.4878							11.9529	2183538	11.953	2338826	11.9529	2056044	11.953	2550021	11.953	2936458	11.953	3517451
																			338.167	81.4329							11.9578	2192836	11.9578	2316054	11.9578	2037643	11.9578	2562369	11.9579	2933149	11.9579	3491174
																			338.333	81.3783							11.9627	2208189	11.9627	2302814	11.9626	2048073	11.9627	2550434	11.9627	2918547	11.9627	3490937
																			338.5	81.3239							11.9675	2170255	11.9675	2310980	11.9675	2073466	11.9675	2544769	11.9675	2934798	11.9676	3500735
																			338.667	81.2714							11.9723	2146353	11.9724	2318498	11.9723	2082407	11.9724	2550121	11.9724	2977371	11.9724	3518335
																			338.833	81.217							11.9772	2159536	11.9772	2331820	11.9772	2087588	11.9772	2539646	11.9772	2974661	11.9773	3527945
																			339	81.1617							11.982	2182600	11.982	2329006	11.982	2076209	11.982	2535074	11.9821	2962519	11.9821	3525396
																			339.167	81.1057							11.9869	2184443	11.9869	2326109	11.9869	2082661	11.9869	2536657	11.9869	2956088	11.987	3495645
																			339.333	81.0478							11.9917	2154539	11.9917	2355922	11.9917	2081109	11.9917	2547927	11.9918	2961623	11.9918	3481177
																			339.5	80.9904							11.9965	2153092	11.9966	2351986	11.9965	2081317	11.9966	2506138	11.9966	2954337	11.9966	3475184
																			339.667	80.9331							12.0014	2148874	12.0014	2339886	12.0014	2082854	12.0014	2517810	12.0015	2933226	12.0015	3463039
																			339.833	80.8759							12.0062	2153385	12.0063	2330678	12.0062	2082027	12.0063	2527341	12.0063	2955142	12.0063	3456749
																			340	80.8185							12.0111	2163550	12.0111	2331514	12.0111	2120547	12.0111	2547548	12.0111	2943966	12.0112	3473265
																			340.167	80.7617							12.0159	2170930	12.016	2323989	12.0159	2123148	12.016	2549586	12.016	2951862	12.016	3504962
																			340.333	80.7052							12.0208	2178432	12.0208	2313024	12.0208	2116782	12.0208	2567387	12.0208	2943984	12.0209	3504551
																			340.5	80.6492							12.0256	2167041	12.0256	2286762	12.0256	2100806	12.0257	2556283	12.0257	2954313	12.0257	3498730
																			340.667	80.5941							12.0305	2167246	12.0305	2293085	12.0305	2105475	12.0305	2529907	12.0305	2990346	12.0305	3475192
																			340.833	80.5381							12.0353	2151648	12.0353	2295223	12.0353	2115467	12.0353	2526322	12.0354	2937047	12.0354	3480766
																			341	80.482							12.0402	2156525	12.0402	2284422	12.0401	2130411	12.0402	2512979	12.0402	2916267	12.0402	3505838
																			341.167	80.426							12.045	2161892	12.045	2294611	12.045	2130516	12.045	2507615	12.045	2923127	12.0451	3495424
																			341.333	80.3692							12.0498	2161928	12.0499	2320866	12.0498	2109268	12.0499	2509575	12.0499	2941944	12.0499	3472132
																			341.5	80.3124							12.0547	2175395	12.0547	2354247	12.0547	2109155	12.0547	2526191	12.0547	2931453	12.0548	3478394
																			341.667	80.2555							12.0595	2186976	12.0595	2343509	12.0595	2105419	12.0596	2535075	12.0596	2905588	12.0596	3479376
																			341.833	80.1983							12.0644	2184995	12.0644	2308940	12.0644	2090553	12.0644	2532999	12.0644	2948431	12.0645	3460794
																			342	80.1414							12.0692	2186353	12.0692	2297928	12.0692	2084577	12.0693	2522372	12.0693	2945460	12.0693	3469802
																			342.167	80.0855							12.0741	2177579	12.0741	2297650	12.074	2097603	12.0741	2502050	12.0741	2932450	12.0741	3460605
																			342.333	80.0304							12.0789	2176474	12.0789	2315608	12.0789	2118146	12.079	2500847	12.079	2924464	12.079	3448312
																			342.5	79.9757							12.0838	2151334	12.0838	2306584	12.0838	2118510	12.0838	2512769	12.0838	2929721	12.0838	3429084
																			342.667	79.9213							12.0886	2159705	12.0886	2305172	12.0886	2130776	12.0886	2508367	12.0886	2928558	12.0887	3425072
																			342.833	79.8655							12.0935	2146739	12.0935	2292788	12.0934	2128544	12.0935	2518466	12.0935	2953709	12.0935	3461070
																			343	79.8092							12.0983	2146418	12.0983	2301669	12.0983	2109664	12.0983	2532437	12.0983	2940905	12.0984	3457568
																			343.167	79.7527							12.1031	2163373	12.1031	2318541	12.1031	2110893	12.1032	2527668	12.1032	2961815	12.1032	3460949
																			343.333	79.6949							12.108	2153169	12.108	2310663	12.108	2086624	12.108	2556657	12.108	2921002	12.1081	3450154
																			343.5	79.6382							12.1128	2146884	12.1128	2305848	12.1128	2100718	12.1128	2520757	12.1129	2870076	12.1129	3478929
																			343.667	79.5814							12.1177	2145899	12.1177	2310933	12.1176	2067830	12.1177	2516976	12.1177	2877652	12.1177	3468393
																			343.833	79.5243							12.1225	2148073	12.1225	2326651	12.1225	2058726	12.1226	2525869	12.1226	2902118	12.1226	3466573
																			344	79.4672							12.1274	2145445	12.1274	2290718	12.1273	2061257	12.1274	2545568	12.1274	2926392	12.1274	3459663
																			344.167	79.41							12.1322	2139967	12.1322	2302989	12.1322	2058227	12.1322	2541790	12.1323	2923298	12.1323	3456338
																			344.333	79.3525							12.1371	2158079	12.1371	2298731	12.137	2059499	12.1371	2519067	12.1371	2924035	12.1371	3445422
																			344.5	79.2948							12.1419	2164682	12.1419	2287432	12.1419	2063104	12.1419	2507585	12.1419	2944526	12.142	3469077
																			344.667	79.2362							12.1467	2160113	12.1468	2284163	12.1467	2060209	12.1468	2515388	12.1468	2925263	12.1468	3467609
																			344.833	79.1775							12.1516	2144963	12.1516	2281569	12.1516	2041940	12.1516	2528125	12.1516	2933254	12.1517	3458880
																			345	79.1186							12.1564	2130395	12.1564	2281029	12.1564	2049969	12.1564	2527081	12.1565	2926574	12.1565	3461644
																			345.167	79.0598							12.1613	2142259	12.1613	2282679	12.1613	2053548	12.1613	2523043	12.1613	2926304	12.1614	3475495
																			345.333	79.0021							12.1661	2133029	12.1661	2308493	12.1661	2066623	12.1662	2512178	12.1662	2913850	12.1662	3470134
																			345.5	78.9457							12.171	2115332	12.171	2321953	12.1709	2063930	12.171	2505153	12.171	2928549	12.171	3453553
																			345.667	78.8898							12.1758	2121194	12.1758	2316859	12.1758	2049146	12.1758	2502459	12.1759	2930822	12.1759	3462852
																			345.833	78.8337							12.1806	2135292	12.1807	2306956	12.1806	2053224	12.1807	2505283	12.1807	2927420	12.1807	3462051
																			346	78.7787							12.1855	2137710	12.1855	2308282	12.1855	2052073	12.1855	2522072	12.1855	2936458	12.1856	3468727
																			346.167	78.7225							12.1903	2139685	12.1904	2319426	12.1903	2046707	12.1904	2505217	12.1904	2942370	12.1904	3457412
																			346.333	78.6667							12.1952	2127431	12.1952	2313149	12.1952	2053681	12.1952	2488632	12.1952	2941126	12.1953	3455567
																			346.5	78.6111							12.2	2131230	12.2	2293177	12.2	2064547	12.2	2475863	12.2001	2928165	12.2001	3483977
																			346.667	78.5539							12.2049	2109922	12.2049	2271862	12.2049	2069019	12.2049	2498927	12.2049	2921291	12.205	3480693
																			346.833	78.4973							12.2097	2101544	12.2097	2270646	12.2097	2064613	12.2097	2503033	12.2098	2956014	12.2098	3466993
																			347	78.4405							12.2146	2118679	12.2146	2292856	12.2145	2070225	12.2146	2524572	12.2146	2941084	12.2146	3471473
																			347.167	78.3837							12.2194	2149154	12.2194	2303894	12.2194	2077570	12.2194	2520201	12.2195	2931608	12.2195	3464591
																			347.333	78.3275							12.2242	2156984	12.2243	2296615	12.2242	2064032	12.2243	2500905	12.2243	2914887	12.2243	3476377
																			347.5	78.271							12.2291	2124582	12.2291	2309116	12.2291	2062277	12.2291	2519264	12.2292	2947980	12.2292	3488000
																			347.667	78.2147							12.2339	2130007	12.234	2329558	12.2339	2049660	12.234	2501859	12.234	2936248	12.234	3495433
																			347.833	78.1588							12.2388	2126566	12.2388	2307104	12.2388	2066889	12.2388	2491182	12.2388	2940229	12.2389	3475691
																			348	78.1028							12.2436	2145159	12.2437	2294778	12.2436	2071428	12.2437	2469827	12.2437	2934437	12.2437	3472492
																			348.167	78.0465							12.2485	2144579	12.2485	2296489	12.2485	2091053	12.2485	2486175	12.2485	2951553	12.2485	3502785
																			348.333	77.9899							12.2533	2150111	12.2533	2297590	12.2533	2112601	12.2533	2493575	12.2534	2925233	12.2534	3522806
																			348.5	77.9333							12.2582	2149689	12.2582	2309784	12.2582	2103835	12.2582	2501681	12.2582	2926363	12.2583	3521179
																			348.667	77.8769							12.263	2159510	12.263	2323653	12.263	2076588	12.263	2522026	12.263	2937492	12.2631	3520397
																			348.833	77.8207							12.2678	2149745	12.2679	2344669	12.2678	2073249	12.2679	2519577	12.2679	2951748	12.2679	3532735
																			349	77.7648							12.2727	2120968	12.2727	2341601	12.2727	2078410	12.2727	2512057	12.2728	2962375	12.2728	3517800
																			349.167	77.7085							12.2775	2132513	12.2775	2343697	12.2775	2062946	12.2776	2510920	12.2776	2945883	12.2776	3478294
																			349.333	77.6517							12.2824	2149377	12.2824	2334375	12.2824	2054277	12.2824	2529014	12.2824	2911041	12.2825	3481200
																			349.5	77.5954							12.2872	2155893	12.2873	2328888	12.2872	2065163	12.2873	2528056	12.2873	2900310	12.2873	3507037
																			349.667	77.5398							12.2921	2148601	12.2921	2332036	12.292	2070139	12.2921	2517338	12.2921	2905913	12.2921	3512958
																			349.833	77.4848							12.2969	2170227	12.2969	2320507	12.2969	2070972	12.297	2524445	12.297	2937879	12.297	3496096
																			350	77.43							12.3018	2167986	12.3018	2306136	12.3018	2061201	12.3018	2502852	12.3018	2960055	12.3018	3474654
																			350.167	77.3761							12.3066	2154630	12.3066	2314764	12.3066	2051303	12.3066	2489333	12.3066	2948097	12.3067	3445354
																			350.333	77.3216							12.3115	2148844	12.3115	2308043	12.3114	2070605	12.3115	2507039	12.3115	2956077	12.3115	3450870
																			350.5	77.2673							12.3163	2176178	12.3163	2306480	12.3163	2067567	12.3163	2531213	12.3163	2941877	12.3164	3452236
																			350.667	77.2129							12.3211	2167690	12.3211	2303698	12.3211	2056005	12.3212	2511292	12.3212	2967205	12.3212	3479785
																			350.833	77.1585							12.326	2170213	12.326	2296034	12.326	2063788	12.326	2494920	12.326	2965731	12.3261	3496795
																			351	77.1042							12.3308	2172853	12.3308	2311372	12.3308	2055147	12.3309	2511246	12.3309	2962728	12.3309	3501428
																			351.167	77.0496							12.3357	2166027	12.3357	2287489	12.3356	2032955	12.3357	2532623	12.3357	2940117	12.3358	3513261
																			351.333	76.9948							12.3405	2163760	12.3405	2295997	12.3405	2033725	12.3406	2523020	12.3406	2904513	12.3406	3498537
																			351.5	76.9396							12.3454	2157030	12.3454	2331685	12.3453	2046505	12.3454	2492076	12.3454	2911826	12.3454	3482954
																			351.667	76.8843							12.3502	2168664	12.3502	2321219	12.3502	2075091	12.3502	2510859	12.3503	2891239	12.3503	3499091
																			351.833	76.8287							12.3551	2186772	12.3551	2310198	12.355	2067149	12.3551	2526861	12.3551	2894164	12.3551	3513856
																			352	76.7727							12.3599	2194707	12.3599	2306204	12.3599	2058972	12.3599	2515266	12.3599	2906742	12.36	3530329
																			352.167	76.7163							12.3648	2188771	12.3648	2330608	12.3647	2053394	12.3648	2509192	12.3648	2935555	12.3648	3523324
																			352.333	76.6607							12.3696	2181113	12.3696	2302684	12.3696	2059040	12.3696	2529271	12.3696	2949485	12.3697	3518539
																			352.5	76.6057							12.3744	2158794	12.3744	2310574	12.3744	2051341	12.3745	2543182	12.3745	2933194	12.3745	3491476
																			352.667	76.5509							12.3793	2154368	12.3793	2347662	12.3793	2047349	12.3793	2528929	12.3793	2939274	12.3794	3487067
																			352.833	76.4971							12.3841	2153769	12.3841	2343150	12.3841	2051830	12.3841	2498543	12.3842	2950619	12.3842	3476804
																			353	76.4433							12.389	2157849	12.389	2352644	12.3889	2066871	12.389	2501832	12.389	2930004	12.389	3512095
																			353.167	76.3898							12.3938	2157397	12.3938	2360610	12.3938	2089499	12.3938	2534618	12.3939	2906674	12.3939	3496294
																			353.333	76.3368							12.3986	2135714	12.3987	2341212	12.3986	2096496	12.3987	2536063	12.3987	2923561	12.3987	3469097
																			353.5	76.2852							12.4035	2154743	12.4035	2319788	12.4035	2101338	12.4035	2524812	12.4035	2928138	12.4036	3455249
																			353.667	76.2323							12.4084	2173488	12.4084	2302742	12.4083	2086547	12.4084	2507410	12.4084	2929202	12.4084	3469871
																			353.833	76.1784							12.4132	2168295	12.4132	2312955	12.4132	2065618	12.4132	2527365	12.4132	2915825	12.4133	3495208
																			354	76.124							12.418	2142748	12.418	2297170	12.418	2062388	12.4181	2531814	12.4181	2933370	12.4181	3478181
																			354.167	76.0694							12.4229	2128345	12.4229	2313598	12.4229	2067409	12.4229	2510721	12.4229	2928535	12.423	3472409
																			354.333	76.0147							12.4277	2144503	12.4277	2319210	12.4277	2065426	12.4277	2506194	12.4278	2926871	12.4278	3518619
																			354.5	75.9598							12.4326	2156693	12.4326	2309751	12.4326	2076887	12.4326	2501205	12.4326	2915025	12.4327	3517574
																			354.667	75.9046							12.4374	2162198	12.4374	2319209	12.4374	2090819	12.4374	2502599	12.4375	2906918	12.4375	3488370
																			354.833	75.8487							12.4422	2167408	12.4423	2332406	12.4422	2072462	12.4423	2510784	12.4423	2907421	12.4423	3436770
																			355	75.7932							12.4471	2190031	12.4471	2328122	12.4471	2060821	12.4471	2532573	12.4472	2904643	12.4472	3442224
																			355.167	75.7377							12.452	2180030	12.452	2289610	12.4519	2073162	12.452	2525092	12.452	2906844	12.452	3464943
																			355.333	75.6822							12.4568	2177713	12.4568	2299165	12.4568	2052114	12.4568	2500856	12.4568	2914220	12.4569	3489113
																			355.5	75.6271							12.4616	2182081	12.4617	2296620	12.4616	2054323	12.4617	2518253	12.4617	2901469	12.4617	3498384
																			355.667	75.5726							12.4665	2185492	12.4665	2290841	12.4665	2027864	12.4665	2516351	12.4665	2908578	12.4666	3474295
																			355.833	75.5187							12.4713	2164791	12.4713	2281512	12.4713	2041163	12.4713	2519171	12.4714	2922495	12.4714	3484167
																			356	75.4649							12.4762	2151692	12.4762	2290947	12.4762	2050997	12.4762	2503417	12.4762	2925760	12.4763	3482923
																			356.167	75.4116							12.481	2127453	12.481	2294981	12.481	2057013	12.481	2488497	12.4811	2900371	12.4811	3461592
																			356.333	75.358							12.4858	2129516	12.4859	2309235	12.4858	2052138	12.4859	2478256	12.4859	2886339	12.4859	3464655
																			356.5	75.3056							12.4907	2111223	12.4907	2321339	12.4907	2066963	12.4907	2458929	12.4908	2884468	12.4908	3491084
																			356.667	75.2542							12.4955	2142551	12.4956	2319638	12.4955	2079111	12.4956	2467651	12.4956	2904828	12.4956	3481509
																			356.833	75.2041							12.5004	2165917	12.5004	2332427	12.5004	2049044	12.5004	2464946	12.5004	2919436	12.5005	3458860
																			357	75.1538							12.5052	2147829	12.5053	2298204	12.5052	2025251	12.5053	2494514	12.5053	2908389	12.5053	3432844
																			357.167	75.103							12.5101	2147774	12.5101	2301226	12.5101	2051489	12.5101	2497260	12.5101	2915564	12.5102	3408504
																			357.333	75.0515							12.5149	2166089	12.5149	2305998	12.5149	2073402	12.515	2501678	12.515	2931203	12.515	3427068
																			357.5	75.0001							12.5198	2165378	12.5198	2312748	12.5198	2087952	12.5198	2516848	12.5198	2947445	12.5198	3419519
																			357.667	74.947							12.5246	2181141	12.5246	2315649	12.5246	2053543	12.5246	2506712	12.5247	2933276	12.5247	3384105
																			357.833	74.8933							12.5295	2183443	12.5295	2316174	12.5294	2027498	12.5295	2530482	12.5295	2918463	12.5295	3405676
																			358	74.8396							12.5343	2161752	12.5343	2305906	12.5343	2036421	12.5343	2527436	12.5343	2911442	12.5344	3441588
																			358.167	74.7823							12.5391	2153513	12.5392	2293346	12.5391	2071996	12.5392	2506949	12.5392	2890136	12.5392	3457416
																			358.333	74.7265							12.544	2159646	12.544	2283732	12.544	2065530	12.544	2500734	12.544	2884253	12.5441	3463078
																			358.5	74.6713							12.5488	2168065	12.5488	2309468	12.5488	2053015	12.5489	2505583	12.5489	2905419	12.5489	3473530
																			358.667	74.6165							12.5537	2160687	12.5537	2319309	12.5537	2045243	12.5537	2504426	12.5537	2895521	12.5538	3480270
																			358.833	74.5632							12.5585	2139356	12.5585	2328524	12.5585	2048871	12.5586	2495016	12.5586	2895973	12.5586	3487676
																			359	74.5105							12.5634	2121530	12.5634	2335559	12.5633	2066968	12.5634	2522763	12.5634	2922526	12.5634	3478402
																			359.167	74.4585							12.5682	2121296	12.5682	2340178	12.5682	2070531	12.5683	2524075	12.5683	2926636	12.5683	3466760
																			359.333	74.4068							12.5731	2144743	12.5731	2316986	12.573	2081349	12.5731	2517187	12.5731	2948443	12.5731	3443284
																			359.5	74.3577							12.5779	2159747	12.5779	2330587	12.5779	2098259	12.5779	2512305	12.5779	2954575	12.578	3457557
																			359.667	74.308							12.5828	2162968	12.5828	2350294	12.5827	2105159	12.5828	2521524	12.5828	2971803	12.5828	3429592
																			359.833	74.2587							12.5876	2191969	12.5876	2398260	12.5876	2134775	12.5876	2530839	12.5876	2962547	12.5877	3425258
																			360	74.2097							12.5924	2256862	12.5924	2426386	12.5924	2205039	12.5925	2562279	12.5925	2974967	12.5925	3445330
																			360.167	74.1616							12.5973	2321212	12.5973	2470837	12.5973	2283046	12.5973	2635808	12.5973	3024145	12.5974	3495160
																			360.333	74.1127							12.6021	2470236	12.6021	2560481	12.6021	2405235	12.6021	2735846	12.6022	3112531	12.6022	3522170
																			360.5	74.0636							12.607	2694402	12.607	2773906	12.6069	2605710	12.607	2896809	12.607	3216533	12.607	3581017
																			360.667	74.0146							12.6118	3036185	12.6118	3076934	12.6118	2908602	12.6119	3132326	12.6119	3391247	12.6119	3720962
																			360.833	73.9663							12.6166	3456288	12.6167	3483859	12.6166	3297356	12.6167	3506172	12.6167	3686239	12.6167	3870892
																			361	73.9181							12.6215	4015146	12.6215	4026557	12.6215	3798745	12.6215	3968855	12.6215	4015022	12.6216	4099039
																			361.167	73.8698							12.6264	4671005	12.6264	4602114	12.6263	4321838	12.6264	4469145	12.6264	4440024	12.6264	4358011
																			361.333	73.8216							12.6312	5419773	12.6312	5230387	12.6312	4831181	12.6312	5018636	12.6312	4840572	12.6313	4628666
																			361.5	73.7739							12.636	6078144	12.636	5828908	12.636	5239645	12.6361	5522201	12.6361	5204204	12.6361	4860620
																			361.667	73.7259							12.6409	6558734	12.6409	6244762	12.6409	5494015	12.6409	5891981	12.6409	5448864	12.641	5053999
																			361.833	73.6778							12.6457	6721778	12.6457	6437425	12.6457	5549625	12.6457	6067439	12.6458	5588550	12.6458	5223379
																			362	73.6296							12.6506	6665079	12.6506	6398762	12.6506	5427196	12.6506	6062570	12.6506	5601741	12.6507	5287686
																			362.167	73.5813							12.6554	6385496	12.6554	6195335	12.6554	5177249	12.6555	5872171	12.6555	5495583	12.6555	5267078
																			362.333	73.5337							12.6603	6007613	12.6603	5826621	12.6602	4854631	12.6603	5600641	12.6603	5296587	12.6603	5174644
																			362.5	73.4867							12.6651	5546459	12.6651	5406937	12.6651	4512070	12.6651	5277394	12.6652	5073811	12.6652	5057334
																			362.667	73.4401							12.67	5073541	12.67	5044756	12.6699	4166259	12.67	4930377	12.67	4886355	12.67	4936098
																			362.833	73.3938							12.6748	4658339	12.6748	4693106	12.6748	3903913	12.6748	4608578	12.6748	4659340	12.6749	4810282
[truncated: 11,515 more rows]
