# Supplementary material for: Controllable assembly of sub-1 nm nanowires for the construction of aerogels
Source: Nat Commun. 2026 Mar 17;17:4053. doi: 10.1038/s41467-026-70713-8 (PMC13139467; doi:10.1038/s41467-026-70713-8)
Supplement: Supplementary file 8 — Source Data Fig.2 [file 41467_2026_70713_MOESM8_ESM.xlsx]

## Sheet: Sheet1
Fig.2d-f
ener-sol	Coul-SR:MOL-MOL	LJ-SR:MOL-MOL	Coul-SR:MOL-CTR	LJ-SR:MOL-CTR	Coul-SR:MOL-H3O	LJ-SR:MOL-H3O
0.05	1026.3	-921.537	7.07777	-0.07775	-416.765	0.75374
0.1	1026.88	-927.763	3.81383	-0.01929	-471.015	5.91422
0.15	1025.42	-914.768	0.72704	-0.04441	-430.407	0.43241
0.2	1026.07	-916.928	-0.32005	-0.18174	-461.424	15.2745
0.25	1026.11	-921.145	32.8611	-216.299	-661.934	6.68762
0.3	1025.62	-914.052	-0.92081	-212.356	-636.887	8.3793
0.35	1025.38	-914.781	-31.9484	-213.583	-640.264	12.7586
0.4	1027.16	-923.108	0.02999	-214.197	-683.607	26.7518
0.45	1026.89	-924.024	-36.8792	-211.047	-613.017	0.97469
0.5	1026.53	-922.233	-5.47649	-216.115	-674.705	7.83071
0.55	1025.62	-914.823	-26.4625	-214.384	-622.543	16.553
0.6	1026.32	-917.701	38.6597	-214.616	-666.506	25.9731
0.65	1026.54	-920.396	-35.1147	-212.954	-607.63	24.7497
0.7	1025.09	-910.006	-35.4085	-215.4	-569.462	27.5406
0.75	1028.64	-937.511	-154.584	-312.017	-610.605	28.4862
0.8	1026.89	-926.271	-178.987	-322.445	-509.315	-12.8694
0.85	1026.72	-924.256	-168.504	-361.27	-734.632	7.49922
0.9	1026.57	-923.949	-361.011	-384.498	-621.805	-7.38876
0.95	1028.05	-937.175	-622.619	-525.153	-467.944	3.59946
1	1028.16	-939.068	-595.07	-521.005	-451.497	-19.9706
1.05	1027.05	-929.826	-887.329	-613.652	-471.708	-15.8179
1.1	1027.08	-930.694	-792.423	-690.759	-573.045	47.2928
1.15	1027.06	-930.227	-776.572	-777.172	-480.634	-18.5585
1.2	1027.06	-932.397	-789.044	-776.249	-553.478	6.40673
1.25	1026.6	-931.966	-805.726	-787.762	-539.347	2.7087
1.3	1024.8	-917.479	-852.43	-781.385	-456.015	-37.4417
1.35	1027.92	-937.59	-793.021	-781.931	-608.145	21.433
1.4	1026.53	-930.405	-762.432	-781.77	-555.907	-7.66956
1.45	1026.21	-928.935	-834.588	-778.191	-489.026	-14.3743
1.5	1026.59	-932.844	-817.586	-776.617	-551.37	-16.5736
1.55	1025.66	-924.189	-853.059	-772.771	-652.842	-23.6671
1.6	1026.5	-927.296	-839.574	-778.877	-678.807	-14.6808
1.65	1026.42	-928.357	-837.602	-784.724	-735.26	8.58961
1.7	1027.59	-930.592	-891.58	-948.388	-649.551	2.91813
1.75	1026.79	-923.907	-876.845	-968.283	-776.446	-4.88775
1.8	1027.37	-937.221	-891.081	-962.488	-742.341	11.7144
1.85	1025.69	-919.48	-845.805	-973.532	-731.666	19.3774
1.9	1026.49	-926.029	-936.143	-967.229	-688.817	2.07047
1.95	1025.52	-919.03	-869.252	-972.967	-646.894	-10.1693
2	1027.47	-938.118	-844.777	-965.117	-754.96	0.26416
2.05	1025	-918.482	-916.641	-973.072	-682.128	-4.68782
2.1	1026.37	-924.638	-913.157	-980.094	-740.608	2.00882
2.15	1026.66	-928.426	-917.554	-968.879	-800.846	38.1535
2.2	1026.78	-928.184	-915.047	-985.178	-560.347	-0.59076
2.25	1025.46	-921.38	-912.037	-974.817	-750.85	18.8195
2.3	1026.53	-921.866	-889.024	-974.289	-712.366	-29.0727
2.35	1025.75	-923.445	-972.556	-981.738	-733.806	17.9414
2.4	1026.4	-924.407	-871.804	-979.337	-649.535	17.6309
2.45	1026.45	-927.209	-926.852	-977.063	-657.717	-5.81753
2.5	1028.27	-935.871	-920.624	-987.722	-643.16	-7.30022
2.55	1025.38	-918.849	-942.277	-987.721	-626.394	-33.3932
2.6	1027.29	-936.87	-1457.52	-1262.71	-298.077	-36.1888
2.65	1027.51	-938.423	-1553.51	-1272.61	-318.168	4.87257
2.7	1026.95	-930.568	-1455.13	-1325.72	-413.025	-3.35195
2.75	1026.79	-934.342	-1434.39	-1324.43	-352.971	-37.6009
2.8	1026.52	-928.723	-1408.56	-1331.03	-347.284	-2.78881
2.85	1028.63	-946.913	-1412.13	-1332.84	-343.757	-19.8958
2.9	1027.32	-933.379	-1424.59	-1347.16	-315.937	-20.8097
2.95	1027.89	-936.19	-1510.76	-1337.01	-244.055	-58.8
3	1026.5	-931.885	-1467.11	-1333	-245.44	-10.5855
3.05	1026.8	-928.14	-1435.69	-1343.07	-169.161	-42.9958
3.1	1027.79	-937.989	-1506.25	-1352.11	-205.981	-28.8433
3.15	1028.32	-940.033	-1473.88	-1334.27	-195.031	-4.31252
3.2	1028.29	-942.461	-1506.93	-1342.97	-158.304	-46.8337
3.25	1027.3	-934.226	-1436.12	-1338.66	-258.032	-31.9076
3.3	1027.49	-939.404	-1400.48	-1335.54	-362.332	38.0764
3.35	1029.38	-947.759	-1416.18	-1332.69	-222.522	-19.7351
3.4	1027.92	-942.592	-1443.38	-1339	-234.386	-70.6429
3.45	1026.9	-932.389	-1460.73	-1331.66	-245.904	-26.3407
3.5	1026.08	-923.868	-1412.33	-1329.29	-368.148	-5.72036
3.55	1028.19	-941.78	-1487.27	-1342.31	-296.898	-20.1517
3.6	1027.59	-936.171	-1488.43	-1324.52	-229.459	-4.3925
3.65	1025	-918.122	-1610.48	-1417.47	-144.611	-2.31345
3.7	1027.52	-936.623	-1736.31	-1442.1	-194.791	-20.3704
3.75	1025.64	-924.761	-1707.73	-1428.38	-186.909	-51.9471
3.8	1027.35	-936.576	-1744.1	-1450.94	-236.311	7.99036
3.85	1026.91	-929.396	-1695.28	-1446.39	-252.08	-19.1737
3.9	1026.83	-931.655	-1647.95	-1456.25	-289.999	35.8552
3.95	1028.06	-936.674	-1745.14	-1494.99	-87.7693	-45.1181
4	1027.23	-933.516	-1751.58	-1486.25	-233.925	-22.6156
4.05	1026.81	-926.611	-1788.05	-1537	-236.5	-8.9739
4.1	1027.29	-939.599	-2157.83	-1668.44	190.462	-71.4939
4.15	1028.31	-940.131	-2269.51	-1673.6	230.767	-42.3845
4.2	1026.6	-927.768	-2172	-1687.56	225.138	-58.6051
4.25	1027.58	-938.499	-2169.97	-1685	172.808	-43.5454
4.3	1028.63	-945.819	-2237.3	-1693.65	232.368	-39.6317
4.35	1027.3	-930.78	-2246.15	-1686.74	129.466	-50.0426
4.4	1026.94	-929.366	-2261.58	-1693.08	117.059	-37.4375
4.45	1028.02	-937.062	-2229.77	-1687.35	259.13	-80.9458
4.5	1029.27	-944.029	-2272.32	-1682.21	185.076	-47.5232
4.55	1027.39	-933.994	-2239.92	-1681.09	190.194	-65.9318
4.6	1026.7	-932.978	-2315.64	-1688.61	348.933	-53.0296
4.65	1027.34	-928.15	-2219.32	-1690.96	263.077	-45.6194
4.7	1026.56	-933.728	-2226.05	-1693.18	136.723	-63.5912
4.75	1027.44	-940.96	-2257.75	-1689.8	270.193	-115.373
4.8	1026.12	-928.334	-2198.38	-1677.99	159.091	-90.8216
4.85	1028.67	-942.249	-2198	-1688.72	303.604	-84.1276
4.9	1028.89	-944.12	-2179.59	-1673.05	172.461	-103.729
4.95	1029.52	-948.828	-2131.06	-1695.7	203.405	-72.3408
5	1028.11	-940.931	-2233.62	-1688.38	163.84	-87.812
5.05	1027.24	-934.387	-2211.2	-1695.56	222.632	-82.1641
5.1	1026.72	-927.76	-2372.85	-1684.77	241.824	-62.2881
5.15	1025.2	-925.227	-2316.64	-1687.18	246.476	-76.8651
5.2	1028.62	-940.539	-2203.69	-1693.41	106.623	-16.1
5.25	1026.98	-932.611	-2291.1	-1702.4	193.445	-13.4933
5.3	1027.31	-937.132	-2308.38	-1700.23	109.373	-32.5219
5.35	1026.18	-931.792	-2317.31	-1698.71	275.71	-70.3916
5.4	1025.38	-923.251	-2247.36	-1685.05	118.304	-22.4119
5.45	1027.4	-939.247	-2232.88	-1688.74	248.783	-37.2001
5.5	1026.32	-932.594	-2198.67	-1689.89	98.3423	-50.0422
5.55	1026.26	-928.589	-2340.19	-1679.48	295.01	-48.805
5.6	1026.68	-931.763	-2240.26	-1693.12	179.179	-59.0462
5.65	1027.15	-937.714	-2260.66	-1700.69	272.468	-106.034
5.7	1026.93	-941.092	-2418.71	-1716.17	259.537	-39.262
5.75	1025.22	-935.574	-2461.01	-1711.73	302.27	-38.4008
5.8	1025.82	-933.868	-2493.19	-1705.23	252.065	-52.3608
5.85	1025.41	-933.534	-2384.72	-1714.29	163.031	-42.6182
5.9	1026.4	-948.226	-2369.87	-1714.55	289.609	-36.9205
5.95	1028.13	-962.888	-2452.4	-1720.15	257.885	-53.133
6	1025.3	-945.854	-2506.24	-1733.11	444.6	-77.093
6.05	1027.64	-957.87	-2447.5	-1719.27	322.638	-20.4039
6.1	1026	-947.297	-2414.27	-1739.57	351.748	13.22
6.15	1024.13	-935.722	-2427.53	-1747.87	368.864	-20.0646
6.2	1026.04	-948.702	-2523.48	-1722.95	373.037	-44.8965
6.25	1024.74	-956.313	-2456.7	-1772.76	560.918	-97.688
6.3	1026.15	-1009.68	-2564.52	-1805.55	395.988	-77.3605
6.35	1025.99	-1056.62	-2415.55	-1800.83	275.296	-32.4523
6.4	1027.07	-1079.35	-2505.89	-1808.37	399.559	-48.3213
6.45	1027.63	-1089.88	-2399.95	-1820.78	459.053	-70.1671
6.5	1026.89	-1074.21	-2489.08	-1820.42	512.624	-80.9598
6.55	1025.94	-1062.53	-2378.39	-1814.95	421.496	-79.9982
6.6	1026.97	-1045.36	-2392.47	-1817.22	277.831	2.23897
6.65	1026.8	-1071.03	-2523.07	-1821.35	426.56	-65.8929
6.7	1028.03	-1073.69	-2467.75	-1813.85	370.496	-94.1875
6.75	1029.36	-1083.29	-2517.75	-1824.25	352.032	-54.942
6.8	1027.21	-1059.94	-2502.9	-1819.54	371.391	-42.0479
6.85	1026.83	-1062.19	-2498.45	-1822.03	466.927	-107.381
6.9	1025.48	-1051.75	-2492.79	-1819.29	438.147	-72.8654
6.95	1027.59	-1062.54	-2456.56	-1821.95	353.921	-83.5121
7	1026.41	-1065.27	-2496.86	-1809.78	450.727	-85.7711
7.05	1027.53	-1072.98	-2388.76	-1817.16	347.01	-44.714
7.1	1026	-1053.89	-2589.39	-1811.79	473.647	-71.1526
7.15	1026.95	-1072.39	-2518.14	-1803.53	560.513	-98.5841
7.2	1026.62	-1081.2	-2524.58	-1828.25	593.262	-86.6277
7.25	1025.93	-1074.65	-2455.81	-1872.03	525.318	-45.3396
7.3	1026.28	-1059.46	-2334.86	-1909.12	211.619	-49.1718
7.35	1026.15	-1072.39	-2501.15	-1899.36	360.757	-48.4522
7.4	1028.1	-1082.72	-2470.63	-1899.61	364.888	-51.1842
7.45	1028.43	-1077.49	-2386.24	-1899.29	217.771	20.0364
7.5	1028.41	-1079.44	-2336.61	-1891.18	329.978	-75.9051
7.55	1028.17	-1091.08	-2333.78	-1907.03	281.801	-55.9913
7.6	1024.76	-1065.09	-2301.54	-1905.26	220.063	-65.5358
7.65	1026.65	-1072.87	-2379.08	-1898.57	281.54	-29.5652
7.7	1026.15	-1088.79	-2350.43	-1904.95	275.872	-61.756
7.75	1026.69	-1066.51	-2372.55	-1894.45	251.164	-50.1404
7.8	1027.14	-1086.14	-2433.72	-1895.98	258.838	-7.62579
7.85	1024.18	-1069.93	-2341.87	-1892.78	350.984	-50.5938
7.9	1027.61	-1073.86	-2416.09	-1888.69	432.058	-93.5675
7.95	1024.71	-1044.51	-2377.92	-1885.64	338.316	-42.9005
8	1027.23	-1074.11	-2346.45	-1902.8	286.709	-88.2454
8.05	1026.99	-1084.45	-2320.09	-1889.5	139.317	-0.38
8.1	1028.16	-1071.99	-2261.71	-1890.92	264.078	-59.9937
8.15	1028.48	-1083.19	-2204.22	-1897.29	151.598	-0.12009
8.2	1029.33	-1093.81	-2340.44	-1909.58	271.089	-67.3988
8.25	1027.51	-1073.73	-2296.74	-1899.82	190.881	-58.1279
8.3	1025.74	-1068.98	-2388.49	-1909.6	312.754	6.32335
8.35	1026.77	-1064.46	-2293.98	-1903.25	259.38	-55.416
8.4	1026.21	-1057.29	-2337.82	-1882.84	235.756	-71.2725
8.45	1026.04	-1058.64	-2419.38	-1900.41	339.793	-91.2372
8.5	1028.54	-1078.89	-2285.8	-1895.77	299.427	-76.7241
8.55	1027.67	-1075.01	-2317	-1890.84	240.19	-75.5895
8.6	1028.4	-1090.95	-2309.63	-1902.03	247.859	-50.4727
8.65	1028.47	-1067.64	-2333.27	-1885.63	385.673	-23.1212
8.7	1024.85	-1064.46	-2313.62	-1891.85	325.407	-80.884
8.75	1026.58	-1060.46	-2428.44	-1917.46	263.36	-58.5766
8.8	1024.67	-1060.01	-2328.22	-1909.93	230.175	-44.5253
8.85	1024.45	-1058.42	-2303.51	-1917.88	334.632	-64.5677
8.9	1027.06	-1062.67	-2342.34	-1918.47	261.549	-28.0077
8.95	1027.5	-1081.39	-2454.09	-1916.31	318.862	-74.411
9	1027.63	-1079.41	-2416.51	-1913.69	200.272	-43.3276
9.05	1025.88	-1052.95	-2516.49	-1938.56	328.209	-72.1225
9.1	1026.58	-1074.42	-2366.45	-1938.58	251.391	-54
9.15	1027.07	-1077.33	-2486.31	-1930.79	253.316	-67.1776
9.2	1027.13	-1069.04	-2529.89	-1933.98	384.281	-38.2313
9.25	1026.74	-1069	-2665.04	-1963.38	373.506	-69.1775
9.3	1026.34	-1074.42	-2687.75	-1963.33	374.291	-45.6052
9.35	1026.72	-1088.21	-2700.98	-1960.5	470.242	-36.8006
9.4	1026.31	-1079.78	-2623.81	-1955.77	475.779	-35.7268
9.45	1025.68	-1068.87	-2601.79	-1969.87	457.743	-72.1736
9.5	1026.28	-1072.07	-2762.66	-2006.1	557.06	-41.9625
9.55	1026.55	-1082.22	-2865.34	-2088.37	577.591	-66.5071
9.6	1024.84	-1059.21	-2883.63	-2081.3	635.544	-42.264
9.65	1025.06	-1057.38	-2941.31	-2086.04	638.672	-83.4922
9.7	1025	-1056.76	-2907.65	-2093.14	644.057	-32.7982
9.75	1024.39	-1070.94	-2960.65	-2104.81	716.162	-29.1182
9.8	1024.8	-1075.6	-2984.37	-2089.48	628.016	-16.3084
9.85	1026.81	-1065.79	-2954.25	-2097.87	610.443	4.13489
9.9	1025.97	-1056.7	-2957.86	-2089.7	618.047	-27.7161
9.95	1024.07	-1042.96	-3081.6	-2108.58	699.508	-83.6246
10	1023.47	-1059.09	-3043.4	-2110.89	744.484	-54.4303
10.05	1024.8	-1063.55	-3107.76	-2146.23	711.816	-73.0544
10.1	1024.96	-1063.91	-2987.61	-2151.03	690.829	-72.7221
10.15	1025.49	-1069.52	-3055.36	-2144.55	775.58	-52.1406
10.2	1024.93	-1062.37	-3010.85	-2154.62	792.559	-64.7498
10.25	1023.96	-1067.04	-3055.6	-2158.71	809.297	-59.5606
10.3	1024.88	-1069.91	-2989.89	-2144.3	705.128	-44.1528
10.35	1024.64	-1065.37	-3033.87	-2162.91	727.196	-45.8154
10.4	1025.15	-1071.92	-3090.23	-2155.85	592.367	-13.889
10.45	1024.9	-1075.77	-3069.37	-2163.63	742.452	-40.6397
10.5	1026.01	-1063.9	-2984.44	-2153.75	486.624	31.2342
10.55	1024.08	-1054.58	-2927.11	-2171.95	504.814	-31.681
10.6	1025.37	-1081.6	-3034.55	-2163.07	692.849	-13.9138
10.65	1025.44	-1053.41	-3000.05	-2156.91	657.317	-43.1275
10.7	1024.13	-1048.34	-3025.84	-2330.89	493.152	-12.4216
10.75	1025.33	-1055.76	-3041.23	-2318.67	430.718	-16.4021
10.8	1025.04	-1054.82	-2981.02	-2320.98	590.297	-8.81153
10.85	1024.35	-1057.46	-3054.69	-2305.74	467.069	-24.6425
10.9	1026.01	-1074.87	-2940.41	-2312.22	417.976	-54.741
10.95	1026.46	-1056.11	-3037.01	-2292.94	502.465	24.5824
11	1025.98	-1078.22	-2957.64	-2323.58	406.004	-7.76621
11.05	1024.39	-1051.71	-3013.14	-2319.98	442.156	1.60931
11.1	1024.83	-1048.36	-2980.66	-2333.42	556.181	-107.431
11.15	1025.25	-1055.43	-2995.51	-2315.16	445.972	-2.77315
11.2	1025.1	-1061.8	-2969.84	-2315.83	512.059	-62.1016
11.25	1025.76	-1054.21	-2887.84	-2326.36	557.474	-39.8025
11.3	1023.8	-1036.23	-3016.46	-2327.98	565.134	-49.8094
11.35	1024.65	-1060.95	-3070.84	-2336.82	529.201	-27.7249
11.4	1026.61	-1065.52	-2981.45	-2334.56	389.03	9.22291
11.45	1024.52	-1069.44	-3058.81	-2338.05	676.77	-95.4297
11.5	1026.5	-1086.27	-3000.29	-2341.72	476.884	-44.4277
11.55	1026.53	-1078.04	-3095.87	-2346.76	683.044	-85.8345
11.6	1024.7	-1060.2	-3100.3	-2348.06	733.215	-69.6536
11.65	1025.17	-1065.96	-3076.75	-2335.24	544.63	-14.4729
11.7	1024.43	-1058.29	-3082.18	-2330.88	593.25	-17.7934
11.75	1024.44	-1056.78	-3117.37	-2310.02	650.297	-47.2477
11.8	1025.61	-1072.41	-3165.73	-2331.11	726.319	-103.459
11.85	1024.21	-1059.28	-3042.8	-2329.58	673.035	-45.7972
11.9	1025.28	-1059.99	-3130.05	-2329.98	653.955	-13.5224
11.95	1025.85	-1060.03	-2996.06	-2335.35	438.957	-8.0281
12	1024.57	-1060.01	-3042.14	-2323.62	559.391	-26.2825
12.05	1024.13	-1062.8	-3027.16	-2327.25	636.327	12.0712
12.1	1024.47	-1065.44	-3044.25	-2330.47	685.699	-61.795
12.15	1026.72	-1081.67	-2986.82	-2330.41	452.383	-59.5364
12.2	1025.02	-1055.27	-3118.36	-2329.16	545.67	-47.9247
12.25	1025.76	-1081.96	-3008.57	-2330.14	495.995	-53.9192
12.3	1026.24	-1069.56	-3039.87	-2335.17	628.186	-77.6189
12.35	1026.32	-1068.78	-3088.19	-2332.68	707.081	-69.8259
12.4	1026.4	-1094.02	-3123.28	-2339.74	687.759	-51.193
12.45	1026.15	-1055.07	-3041.59	-2320.75	586.955	-30.5318
12.5	1024.94	-1049.31	-3126.86	-2326.66	570.138	-16.1317
12.55	1027.08	-1079.55	-3093	-2328.4	536.649	-58.0116
12.6	1026.11	-1064.46	-3025.07	-2328.43	603.316	-50.9105
12.65	1025.69	-1064.74	-3005.78	-2334.63	736.14	-107.946
12.7	1026.24	-1074.03	-3050.6	-2333.5	583.63	-77.0203
12.75	1025.76	-1066.08	-2993.58	-2337.86	612.278	-15.256
12.8	1024.87	-1056.44	-3051.34	-2321.5	613.322	-23.4737
12.85	1027.07	-1080.13	-3055.63	-2335.51	778.653	-72.4011
12.9	1025.16	-1071.44	-2940.26	-2343.07	590.247	-19.9702
12.95	1025.01	-1054.05	-3123.83	-2349.48	651.607	21.142
13	1025.37	-1080.8	-3072.12	-2343.95	603.624	-49.6239
13.05	1025.08	-1067.97	-3189.62	-2388.79	648.776	-67.6384
13.1	1024.61	-1076.49	-3274.89	-2398.92	706.693	-58.4747
13.15	1024.79	-1079.58	-3324.17	-2422.84	681.579	-83.3902
13.2	1025.79	-1087.95	-3265.58	-2426.35	791.914	-142.057
13.25	1024.52	-1066.62	-3352.57	-2425.66	889.217	-67.1095
13.3	1025.38	-1078.16	-3331.05	-2464.59	926.907	-106.11
13.35	1025.55	-1077.05	-3306.38	-2447.15	823.312	-112.875
13.4	1025.33	-1085.83	-3420.7	-2460.68	935.98	-49.9776
13.45	1023.28	-1070.11	-3404.13	-2448.65	814.83	-37.776
13.5	1024.55	-1073.3	-3423.31	-2451.27	839.392	-47.4337
13.55	1025.31	-1086.34	-3345.36	-2458.01	928.43	-67.4815
13.6	1025.82	-1083.75	-3230.87	-2466.84	736.853	-80.8397
13.65	1024.74	-1070.84	-3310.31	-2454.88	817.16	-63.7259
13.7	1025.77	-1083.25	-3434.2	-2460.92	794.867	-18.5098
13.75	1026.74	-1080.33	-3311.59	-2471.75	735.953	-23.7978
13.8	1025.63	-1069.36	-3291.86	-2463.54	624.399	-45.9979
13.85	1026.06	-1080.1	-3295.12	-2449.88	767.577	-61.0432
13.9	1026.11	-1083.75	-3310.15	-2455.83	652.931	-42.7089
13.95	1025.74	-1065.88	-3428.73	-2448.93	698.798	44.5191
14	1027	-1089.86	-3444.06	-2459.36	802.575	-49.3207
14.05	1024.89	-1069.74	-3343.18	-2461.21	669.119	24.1188
14.1	1024.8	-1077.17	-3351.98	-2470.06	788.924	-3.91456
14.15	1025.09	-1077.88	-3232.61	-2463.04	751.037	-25.9532
14.2	1025.21	-1070.48	-3280.65	-2456.29	673.524	-1.66714
14.25	1025.68	-1080.31	-3276.95	-2463.86	656.263	-4.4328
14.3	1024.2	-1063.18	-3339.66	-2455.38	756.499	-31.6864
14.35	1026.67	-1082.79	-3299.55	-2465.09	718.968	-34.237
14.4	1024.34	-1073.47	-3322.4	-2465.68	766.727	-37.2717
14.45	1026.08	-1062.29	-3261.66	-2468.06	759.864	-54.4356
14.5	1024.65	-1078.11	-3286.29	-2461.47	725.278	-11.7118
14.55	1023.88	-1068.02	-3298.08	-2450.02	701.795	-18.5387
14.6	1024.3	-1067.9	-3194.58	-2486.44	632.182	-38.049
14.65	1025.55	-1082.35	-3374.25	-2495.9	727.521	-55.4609
14.7	1026.54	-1096.53	-3381.21	-2535.96	815.501	-40.4033
14.75	1024.32	-1068.84	-3412.14	-2517.35	810.229	-73.0961
14.8	1023.94	-1077.51	-3464.02	-2503.66	863.319	-50.0841
14.85	1025.43	-1082.85	-3500.57	-2503.57	893.147	-65.0767
14.9	1026.08	-1076.1	-3409.23	-2511.78	850.732	-91.407
14.95	1026.6	-1075.33	-3440.64	-2503.48	827.337	-116.384
15	1025.66	-1078.77	-3343.48	-2536.29	761.454	-69.606
15.05	1024.87	-1079.68	-3406	-2517.48	931.47	-95.1479
15.1	1023.9	-1071.32	-3577.54	-2521.44	924.954	-122.446
15.15	1025.74	-1068.37	-3515.43	-2497.59	809.034	-45.3678
15.2	1023.75	-1058.72	-3379.7	-2504	765.747	-40.8905
15.25	1024.79	-1074.37	-3414.86	-2504.14	775.386	-52.259
15.3	1027	-1094.85	-3468.25	-2510.57	842.907	-90.8722
15.35	1024.82	-1077.17	-3451.24	-2512.75	821.835	-31.5593
15.4	1024.7	-1070.83	-3342.09	-2512.08	698.659	-50.3087
15.45	1025.95	-1078.11	-3341.55	-2518.22	621.878	87.9266
15.5	1025.71	-1087.57	-3299.12	-2516.97	572.29	-42.2647
15.55	1024.93	-1073.43	-3368.54	-2527.04	709.403	-25.1049
15.6	1025.91	-1092.8	-3456.03	-2525.96	659.951	-0.90303
15.65	1025.98	-1081.63	-3417.85	-2518.78	748.187	-45.1313
15.7	1025.71	-1063.29	-3328.23	-2526.74	791.079	-63.5135
15.75	1024.39	-1072.5	-3375.9	-2501.09	854.12	-94.3572
15.8	1025.85	-1089.36	-3333.48	-2517.77	754.231	-34.2646
15.85	1024.25	-1069.8	-3420.49	-2523.37	812.58	-87.0484
15.9	1026.36	-1084.62	-3406.95	-2500.68	825.544	-85.2314
15.95	1024.53	-1076.47	-3279.43	-2523.46	641.04	-9.01595
16	1025.34	-1073.17	-3455.06	-2524.08	751.31	-21.3457
16.05	1025.57	-1077.91	-3379.63	-2527.86	611.652	-45.5612
16.1	1025.15	-1079.16	-3419.4	-2509.36	582.557	-21.9598
16.15	1025.22	-1084.48	-3423.04	-2614.95	493.372	13.9992
16.2	1024.13	-1073.08	-3433.12	-2627.92	518.752	-42.5318
16.25	1024.54	-1074.56	-3359.7	-2632.26	518.664	-56.3816
16.3	1025.61	-1088.85	-3481.47	-2624.17	800.809	-112.694
16.35	1024.39	-1059.96	-3460.32	-2625.23	690.748	12.3544
16.4	1025.2	-1074.75	-3440.42	-2623.67	481.725	-74.222
16.45	1024.33	-1071.43	-3442.5	-2615.38	512.736	-7.5517
16.5	1024.1	-1062.99	-3348.12	-2621.19	425.159	-19.9547
16.55	1024.68	-1071.62	-3428.94	-2637.22	532.643	-6.48272
16.6	1024.3	-1070.18	-3564.25	-2623.66	741.857	-65.7649
16.65	1026.69	-1088.38	-3360.1	-2628.77	539.27	-52.9842
16.7	1025.14	-1078.66	-3576.16	-2638.74	704.925	-9.65441
16.75	1024.5	-1075.69	-3538.51	-2643.2	630.852	-17.7174
16.8	1023.64	-1072.37	-3506.66	-2640.15	683.603	-67.0047
16.85	1024.29	-1070.59	-3614.76	-2631.52	745.807	-14.4976
16.9	1024.69	-1064.29	-3418.02	-2642.1	582.877	-34.1896
16.95	1025.31	-1066.31	-3487.57	-2651.26	612.79	-77.2237
17	1024.3	-1065.35	-3482.61	-2660.47	469.873	9.76447
17.05	1024.27	-1065.31	-3520.91	-2654.98	540.852	-7.34868
17.1	1025.89	-1077.11	-3517.4	-2651.41	599.97	-66.976
17.15	1027.09	-1086.69	-3425.75	-2653.16	464.717	-55.9181
17.2	1026.83	-1081.82	-3462.28	-2651.52	477.498	-21.5814
17.25	1025.17	-1071.54	-3562.43	-2648.29	652.768	-84.1944
17.3	1024.77	-1076.35	-3593.35	-2641.1	663.46	-82.1181
17.35	1024.53	-1072.32	-3506.28	-2644.89	533.722	-40.5234
17.4	1026.06	-1086.94	-3551.93	-2641.33	585.195	2.16867
17.45	1025.31	-1086.55	-3459.18	-2652.97	580.62	3.16238
17.5	1024.2	-1070.55	-3517.07	-2649.42	577.361	-45.415
17.55	1026.68	-1085.65	-3463.48	-2657.35	473.482	19.033
17.6	1026.97	-1089.4	-3496.2	-2643.96	737.174	-112.908
17.65	1025.06	-1076.45	-3515.1	-2648.16	662.219	-69.1337
17.7	1025.38	-1082.3	-3533.17	-2649.53	570.677	-37.4725
17.75	1026.66	-1091.76	-4078.81	-2826.92	1042.54	-91.484
17.8	1026.06	-1087.35	-4084.16	-2824.05	1029.2	-32.6093
17.85	1025.76	-1082.86	-4022.92	-2829.72	910.279	-8.36832
17.9	1026.4	-1083.71	-4042.67	-2824.16	860.944	-42.2191
17.95	1025.79	-1085.57	-3971.48	-2828.16	988.909	-48.773
18	1025.01	-1078.94	-4172.42	-2828.12	943.138	-30.5992
18.05	1025.23	-1075.27	-4253.41	-2820.17	1176.77	-95.2509
18.1	1026.61	-1078.77	-4129.05	-2814.61	917.325	15.7497
18.15	1026.82	-1092.39	-4045.08	-2819.7	1089.24	-97.8264
18.2	1026.45	-1086.79	-4268.14	-2823.86	992.911	-26.5991
18.25	1025.4	-1087.25	-4126.95	-2829.64	950.34	-35.896
18.3	1024.5	-1067.65	-4086.06	-2827.11	942.491	-49.4203
18.35	1025.47	-1078.95	-4218.73	-2828.92	969.381	-54.8824
18.4	1024.17	-1072.25	-4179.54	-2815.98	1028.84	-76.8222
18.45	1024.63	-1067.85	-4053.95	-2824.58	942.62	-56.8582
18.5	1025.52	-1086.07	-4181.45	-2812.94	959.51	-35.2591
18.55	1025.15	-1081.06	-4072.35	-2829.18	1030.66	-50.1384
18.6	1025.51	-1078.44	-4061.35	-2820.62	902.693	-72.6819
18.65	1025.98	-1086.17	-4064.06	-2816.49	953.575	-43.1142
18.7	1025.67	-1086.28	-4132.43	-2822.01	1009.36	-72.397
18.75	1024.92	-1078.68	-4084.42	-2841.57	919.004	-93.9292
18.8	1024.7	-1085.18	-4077.07	-2822.3	980.82	-36.3607
18.85	1023.84	-1072.76	-4087.64	-2815.9	878.963	-76.6702
18.9	1025.24	-1078.72	-4059.47	-2829.71	817.62	-16.9475
18.95	1024.6	-1074.32	-4022.8	-2826.41	912.462	-77.7369
19	1025.28	-1074.22	-4032.13	-2820.79	877.124	-11.25
19.05	1025.05	-1075.94	-4159.92	-2820.08	830.075	22.8857
19.1	1024.44	-1073.78	-4118.88	-2830.38	858.587	-6.4864
19.15	1025.85	-1080.87	-4169.81	-2824.43	1042.36	-66.1911
19.2	1023.65	-1073.16	-4218.41	-2834.65	985.207	-64.9235
19.25	1024.84	-1075.78	-4135.07	-2916.17	826.194	-25.5036
19.3	1025.51	-1082.72	-4165.97	-2936.33	798.558	-18.0608
19.35	1025.5	-1076.39	-4179.74	-2938.94	721.777	-45.492
19.4	1025.95	-1083.85	-4200.91	-2937.92	832.112	-38.379
19.45	1025.75	-1078.67	-4239.78	-2934.16	852.358	-38.4941
19.5	1026.83	-1083.23	-4062.57	-2944.71	828.026	-52.2008
19.55	1025.61	-1085.06	-3989.25	-2929.88	784.292	-23.0816
19.6	1024.48	-1055.73	-4203.96	-2913.11	815.237	11.9045
19.65	1026.7	-1082.9	-4182.77	-2943.05	899.954	-9.77748
19.7	1024.57	-1071.3	-4200.06	-2934.1	954.944	-88.5134
19.75	1025.86	-1081.87	-4094.23	-2922.74	770.057	-50.8664
19.8	1025.65	-1083.17	-4176.76	-2925.19	833.662	-15.0457
19.85	1026	-1082.38	-4013.92	-2939.82	767.108	-67.1038
19.9	1025.47	-1077.63	-4143.35	-2936.06	731.954	-12.435
19.95	1024.87	-1074.16	-4098.92	-2924.34	852.962	-73.2901
20	1023.22	-1058.43	-4008.36	-2926.61	772.73	-53.223
20.05	1026.05	-1091.52	-4120.51	-2945.47	974.143	-39.4005
20.1	1026.54	-1074.94	-4230.83	-2960.87	1011.59	-71.8138
20.15	1025.79	-1080.25	-4215.62	-2947.61	957.252	-42.2035
20.2	1025.93	-1080.48	-4243.18	-2937.46	898.689	-45.069
20.25	1025.61	-1083.67	-4059.44	-2944.69	960.69	-136.345
20.3	1025.93	-1075.2	-4109.66	-2926.25	795.394	-61.1066
20.35	1023.89	-1075.04	-4050.76	-2930.69	845.984	18.3938
20.4	1023.73	-1068.2	-4086.97	-2927.94	996.84	-98.3284
20.45	1025.94	-1086.73	-3978.75	-2944.28	851.297	-97.5245
20.5	1024.41	-1065.53	-4169.59	-2952.66	1012.43	-110.542
20.55	1026.46	-1086.51	-4211.81	-2926.78	864.091	-29.8013
20.6	1025.68	-1076.74	-4025.63	-2939.53	808.086	-69.7437
20.65	1025.41	-1083.75	-4091.28	-2928.92	745.556	-25.1799
20.7	1027.63	-1090.77	-4184.66	-2916.56	953.591	-87.3827
20.75	1026.7	-1088.68	-4110.43	-2922.28	955.924	-93.3086
20.8	1025.76	-1084.39	-4140.11	-2942.33	847.044	-66.3955
20.85	1025.58	-1082.98	-4060.22	-2932.07	1027.32	-101.577
20.9	1025.21	-1077.72	-4208.2	-2943.13	857.848	-34.4469
20.95	1025.64	-1075.43	-4247.43	-2947.29	954.411	-43.3969
21	1026.1	-1084.56	-4181.49	-2936.67	913.423	-30.8839
21.05	1025.57	-1085.4	-4229.48	-2950.48	1036.32	-104.796
21.1	1026.58	-1089.43	-4230.35	-2938.02	968.224	-66.5407
21.15	1026.73	-1087.43	-4261.11	-2989.52	1014.73	-10.6285
21.2	1026.92	-1088.16	-4263.83	-2988.16	1030.02	-29.6757
21.25	1026.57	-1091.13	-4249.1	-2991.42	1095.7	-104.649
21.3	1026.42	-1086.84	-4168.44	-2969.11	923.862	-9.90596
21.35	1027.5	-1092.2	-4276.13	-2982.23	1103.39	-88.0547
21.4	1026.88	-1097.33	-4071.18	-2999.72	1011.54	-35.7079
21.45	1025	-1082.3	-4061.09	-2976.35	788.466	-14.89
21.5	1027.45	-1093.93	-4066.78	-2997.02	772.321	-14.5084
21.55	1026.38	-1086.58	-4210.29	-2986.86	903.978	-74.5731
21.6	1025.51	-1082.37	-4146.54	-2994.52	918.893	15.6865
21.65	1026.46	-1083.72	-4048.78	-2971.39	846.995	-50.0639
21.7	1027.53	-1094.03	-4213.59	-2977.74	824.58	-31.2757
21.75	1025.21	-1081.18	-4050.35	-2980.02	790.461	6.34046
21.8	1025.34	-1080.77	-4170.73	-2975.14	895.007	-57.9271
21.85	1026.95	-1086.54	-4163.75	-2983.76	936.972	-117.7
21.9	1024.84	-1081.11	-4062.67	-2969.27	742.111	-4.49165
21.95	1025.22	-1077.36	-4251.99	-2986.42	927.319	-85.3556
22	1024.89	-1081.93	-4167.25	-2979.86	919.927	-68.1599
22.05	1026.21	-1087.88	-4176.46	-2981.46	1084.28	-94.9982
22.1	1025.38	-1081.11	-4161.36	-2995.27	895.808	-84.2355
22.15	1024.17	-1075.12	-4216.74	-2992.84	1165.24	-174.637
22.2	1026.45	-1092.73	-4242.22	-2978.76	1036.91	-118.615
22.25	1025.65	-1084.53	-4152.97	-2974.38	1033.08	-70.2494
22.3	1026.69	-1101.1	-4184.91	-2996.15	916.679	-50.535
22.35	1026.59	-1080.4	-4158.7	-2991.07	955.713	-86.8074
22.4	1025.1	-1081.53	-4195.92	-2975.16	965.988	-61.4378
22.45	1025.13	-1076.4	-4137.96	-3007.41	986.082	-75.6373
22.5	1023.2	-1074.37	-4249.33	-2976.38	992.592	-95.5423
22.55	1026.07	-1080.37	-4254.71	-2976.49	1032.44	-46.4937
22.6	1023.98	-1071.91	-4151.58	-2983.74	1018.07	-107.267
22.65	1025.33	-1082.95	-4127.24	-2978.64	970.221	-25.8721
22.7	1027.14	-1090.23	-4223.73	-2979.6	1032.96	-36.2773
22.75	1027.13	-1082.79	-4213.19	-2981.29	870.735	-28.6478
22.8	1026.36	-1078.09	-4168.37	-2968.87	840.377	-15.4557
22.85	1025.29	-1083.18	-4204.81	-2981.43	771.515	-33.236
22.9	1024.64	-1075.95	-4129.95	-2979.73	860.501	-78.2296
22.95	1023.98	-1071.81	-4226.39	-2984.38	850.545	-68.4737
23	1025.2	-1078.31	-4165.51	-2991.98	879.721	-40.9345
23.05	1025.88	-1083.28	-4242.6	-2983.98	993.665	-54.5107
23.1	1025.08	-1061.54	-4235.92	-2983.97	924.1	-84.1093
23.15	1024.46	-1071.81	-4235.52	-2978.61	979.915	-57.2949
23.2	1026.14	-1084.86	-4135.92	-2989.67	975.358	-5.7906
23.25	1026.73	-1082.96	-4193	-2988.26	903.906	-34.9648
23.3	1023.94	-1065.9	-4194.42	-2981.32	898.274	-39.2525
23.35	1024.49	-1069.7	-4153.05	-2974.94	862.449	-49.1853
23.4	1024.79	-1074.71	-4197.9	-2984.77	981.245	-43.6178
23.45	1025.7	-1089.95	-4220.58	-3000.55	990.135	-75.4622
23.5	1024.95	-1070.02	-4167.98	-2985.65	879.524	-100.323
23.55	1026.06	-1086.75	-4118.24	-2979.26	998.892	-85.8955
23.6	1027.03	-1092.91	-4149.42	-2998.73	985.484	-67.8041
23.65	1025.08	-1081.92	-4283.31	-2983.42	889.773	-22.2393
23.7	1026.84	-1085.95	-4176.78	-2991.15	925.785	-113.683
23.75	1025.11	-1082.15	-4220.29	-2989.43	990.97	-39.8181
23.8	1026.2	-1095.35	-4246.67	-2999.52	966.159	-99.0066
23.85	1025.44	-1084.79	-4217.41	-2980.35	841.475	-6.56321
23.9	1027.62	-1090.8	-4159.1	-2993.98	822.848	-16.3215
23.95	1026.08	-1087.42	-4167.2	-2977.92	819.996	-79.9675
24	1025.55	-1081.23	-4073.19	-2994.91	835.855	-80.0853
24.05	1025.15	-1076.7	-4099.35	-2969.65	818.087	-98.1971
24.1	1024.44	-1074.39	-4141.27	-2985.82	955.484	-46.0201
24.15	1024.39	-1072.55	-4097.78	-2991	797.428	-54.8886
24.2	1025.57	-1080.89	-4107.08	-2986.38	863.298	-100.257
24.25	1025.74	-1078.84	-4085.44	-2992.37	835.217	-21.2198
24.3	1024.78	-1082.86	-4054.22	-2999.03	1041.16	-127.967
24.35	1026.03	-1086.88	-4215.13	-2989.09	951.247	-74.0109
24.4	1025.24	-1080.45	-4078.68	-2983.45	823.94	-26.7159
24.45	1026.57	-1089.43	-4130.05	-2990.46	864.039	-49.7639
24.5	1026.92	-1095.94	-4115.92	-2972.07	884.676	-67.7082
24.55	1024.65	-1075.9	-4109.57	-2984.55	847.343	-35.0081
24.6	1026.95	-1087.19	-4242.42	-2992.87	905.524	-33.8113
24.65	1025.43	-1078.06	-4250.99	-2973.14	854.246	-17.5267
24.7	1024.99	-1084.69	-4262.14	-2966.67	994.019	-60.1993
24.75	1026.52	-1089.54	-4130.17	-2966.53	828.169	-99.2467
24.8	1027.36	-1094.74	-4279.15	-2973.05	871.139	0.86213
24.85	1027.04	-1100.21	-4155.88	-2991.12	837.133	-36.7254
24.9	1027.6	-1096.37	-4124.26	-3011.53	766.534	-53.3835
24.95	1027	-1093.66	-4189.49	-2994.96	780.016	-75.1868
25	1026.79	-1084.47	-4116.13	-3008.61	853.972	-17.6647
25.05	1025.84	-1086.24	-4105	-3001.65	829.186	-52.2824
25.1	1026.08	-1080.97	-4049.01	-2994.01	763.788	-60.9598
25.15	1023.82	-1072.76	-4140.31	-2999.8	876.609	-65.2544
25.2	1025.29	-1083.85	-4150.76	-2989.24	855.709	-132.391
25.25	1026.12	-1083.48	-4256.09	-3005.78	1015.86	-131.512
25.3	1024.47	-1069.66	-4341.42	-2975.15	978.492	-50.7969
25.35	1027.18	-1093.47	-4360.47	-2984.74	900.85	-94.2671
25.4	1025.93	-1085.1	-4209.2	-3005.48	850.989	-81.0015
25.45	1026.95	-1082.65	-4268.15	-2983.32	917.334	-76.2679
25.5	1024.9	-1077.66	-4281.29	-3002.3	982.473	-124.264
25.55	1025.18	-1074.33	-4244.59	-3006.66	1060.14	-110.212
25.6	1027.36	-1103.72	-4190.73	-2993.19	829.993	11.5189
25.65	1025.87	-1084.99	-4338.64	-3004.78	1010.16	-126.294
25.7	1026.3	-1079.36	-4277.31	-3006.94	1031.45	-83.8966
25.75	1027.08	-1091.82	-4204.59	-2991.24	866.599	-49.9253
25.8	1026.27	-1076.99	-4192.9	-2988.05	831.129	-21.1628
25.85	1027.04	-1095.61	-4232.49	-3001.38	942.697	-39.1293
25.9	1025.72	-1079.98	-4287.62	-2983.73	992.858	-106.924
25.95	1023.92	-1072.51	-4272.51	-2998.3	983.565	-90.9808
26	1026.8	-1094.93	-4246.32	-2992.17	901.561	-59.8501
26.05	1026.88	-1084.77	-4247.67	-2988.64	987.967	-78.4467
26.1	1024.99	-1074.06	-4264.99	-2994.37	840.012	-37.8644
26.15	1025.87	-1088.69	-4180.48	-2975.88	922.299	-118.13
26.2	1024.73	-1077.52	-4290.89	-2983.26	1002.57	-33.3944
26.25	1025.16	-1078.42	-4270.5	-2995.86	942.716	-52.881
26.3	1024.58	-1073.18	-4318.49	-2997.8	997.659	-134.97
26.35	1026.44	-1084.97	-4157.45	-3001.63	974.305	-116.16
26.4	1026.47	-1090.13	-4323.15	-2998.42	1069.39	-98.3028
26.45	1023.27	-1070.84	-4272.87	-2984.88	905.943	-133.031
26.5	1025.04	-1075.79	-4183.48	-2997.12	1056.55	-127.206
26.55	1024.4	-1074.5	-4145.26	-2986.5	818.697	-71.809
26.6	1027.57	-1095.05	-4252.62	-2989.97	1026.7	-88.6585
26.65	1027.38	-1096.03	-4222.68	-2989.48	1006.79	-115.516
26.7	1025.16	-1082.56	-4210.98	-2988.92	836.685	-10
26.75	1026.19	-1087.18	-4159.04	-2992.31	949.541	-74.8925
26.8	1026.04	-1092.56	-4228.88	-2993.91	855.809	-87.2046
26.85	1026.18	-1082.77	-4140.88	-2991.1	702.048	-37.1983
26.9	1026.54	-1094.65	-4232.21	-2994.72	964.476	-106.049
26.95	1025.66	-1071.01	-4161.13	-2998.38	877.022	-65.2408
27	1024.94	-1074.94	-4272.18	-3013.51	945.159	-76.453
27.05	1026.12	-1087.23	-4290.48	-3017.08	1004.09	-128.68
27.1	1026.93	-1094.12	-4137.67	-3018.33	1033.57	-107.725
27.15	1026.55	-1089.32	-4165.07	-3022.14	887.834	-123.731
27.2	1029.49	-1110.97	-4262.83	-3009.99	1013.55	-17.8556
27.25	1027.29	-1101.89	-4333.46	-3013.74	918.357	-37.2665
27.3	1027.05	-1095.46	-4322.18	-3003.22	1112.75	-90.8703
27.35	1026.07	-1086.95	-4282.46	-3009.91	944.399	-7.95351
27.4	1026.6	-1087.95	-4302.52	-3028.42	1109.18	-110.985
27.45	1025.53	-1090.26	-4173.16	-3018.84	804.43	-48.72
27.5	1027.29	-1093.75	-4239.73	-3024.93	831.631	-30.9922
27.55	1027.67	-1101.46	-4225.25	-3024.54	792.108	-15.9413
27.6	1025.45	-1075.21	-4172.76	-3016.66	869.016	-89.2733
27.65	1025.93	-1090.84	-4175.78	-3028.87	896.831	-77.2803
27.7	1026.85	-1102.12	-4214.76	-3006.85	766.157	-115.439
27.75	1026.5	-1098.33	-4164	-3002.58	962.104	-100.191
27.8	1027.4	-1096.03	-4245.27	-3015.34	804.244	-36.2737
27.85	1026.72	-1093.76	-4323.66	-3027.46	946.487	-118.68
27.9	1026.96	-1090.92	-4256.44	-3028.68	834.384	-49.6645
27.95	1027.49	-1100.72	-4269.27	-3035.73	1066.98	-101.942
28	1026.77	-1091.94	-4267.6	-3027.96	1043.71	-75.8675
28.05	1028.26	-1102.93	-4236.75	-3023.04	820.553	-15.6328
28.1	1026.28	-1093.57	-4145.02	-3014.4	761.566	-29.0477
28.15	1028.68	-1090.23	-4112.19	-3029.39	765.306	-73.2435
28.2	1026.84	-1092.88	-4110.57	-3004.74	823.884	-96.77
28.25	1027.99	-1103.22	-4263.24	-3029.07	953.98	-56.4485
28.3	1026.93	-1095.24	-4094.22	-3020.94	750.237	-113.633
28.35	1027.02	-1096.11	-4142.79	-3025.96	864.24	-107.453
28.4	1025.19	-1085.53	-4101.77	-3024.25	791.117	-45.382
28.45	1027.45	-1100.29	-4181.71	-3000.42	874.88	-67.7125
28.5	1026.53	-1095.69	-4206.5	-3030.88	964.436	-84.2294
28.55	1026.03	-1087.47	-4301.01	-3029.69	1064	-83.8307
28.6	1025.75	-1093.36	-4238.32	-3019.61	980.42	-116.011
28.65	1025.35	-1077.79	-4351.74	-3031.97	1086.46	-113.994
28.7	1027.49	-1097.07	-4207.45	-3031.26	927.499	-45.2422
28.75	1026.08	-1082.09	-4231.29	-3027.56	977.966	-32.867
28.8	1026.32	-1089.51	-4287.81	-3014.25	1031.01	-161.957
28.85	1025.91	-1084.23	-4256.2	-3032.58	987.473	9.15995
28.9	1026.56	-1092.08	-4178.92	-3025.03	910.52	-93.7065
28.95	1027.24	-1102.95	-4230.03	-3026.64	901.743	-92.9381
29	1026.01	-1079.24	-4190.66	-3023.01	920.761	-109.121
29.05	1026.73	-1088.75	-4306.12	-3031.93	875.069	-62.3469
29.1	1024.97	-1062.3	-4300.77	-3030.35	934.962	-37.2311
29.15	1026.95	-1096.08	-4213.13	-3016.72	798.615	-35.0481
29.2	1028.45	-1102.62	-4245.25	-3037.61	968.979	-85.1864
29.25	1026.41	-1091.96	-4246.29	-3020.81	890.307	-105.524
29.3	1028.37	-1105.18	-4287.2	-3022.89	908.424	-111.948
29.35	1027.1	-1094.9	-4207.97	-3019.17	991.824	-93.5808
29.4	1024.73	-1076.56	-4254.89	-3024.9	913.867	-49.0037
29.45	1026.21	-1080.66	-4188.72	-3042.55	998.898	-113.313
29.5	1026.77	-1093.12	-4241.75	-3026.69	951.456	-74.5663
29.55	1027.45	-1101.53	-4281.7	-3032.49	825.625	-36.5263
29.6	1026.22	-1093.8	-4208.92	-3030.69	1078.96	-148.117
29.65	1027.47	-1101.59	-4183.97	-3021	862.449	-100.615
29.7	1028.34	-1103.49	-4197.55	-3021.51	890.436	-52.9396
29.75	1026.7	-1097.33	-4112.67	-3025.56	820.227	0.63332
29.8	1028.08	-1104.29	-4283.21	-3013.78	836.299	-34.896
29.85	1027.27	-1098.88	-4170.46	-2999.93	840.972	-32.3274
29.9	1026.71	-1094.07	-4245.06	-3013.61	916.624	-104.492
29.95	1027.49	-1101.69	-4282.53	-3022.98	826.801	-81.7678
30	1026.69	-1099.18	-4244.06	-3028.67	992.99	-69.19
30.05	1027.95	-1100.16	-4252.95	-3020.3	883.279	-51.6028
30.1	1027	-1088.97	-4211.85	-3024.02	1068.29	-123.35
30.15	1026.63	-1089.83	-4179.61	-3018.99	1049.39	-146.752
30.2	1026.5	-1093.56	-4264.57	-3003.44	1023.45	-122.963
30.25	1027.86	-1100.13	-4338.4	-3019.58	1044.13	-88.8217
30.3	1028.12	-1103.32	-4201.15	-3035	834.889	-60.7555
30.35	1028.35	-1102.67	-4190.91	-3027.67	933.044	-106.314
30.4	1026.57	-1098.34	-4129.72	-3020.61	1076.37	-165.159
30.45	1029.55	-1118.41	-4244.11	-3016.9	916.316	-62.8983
30.5	1026.17	-1094.55	-4167.64	-3032.84	817.842	-61.1231
30.55	1027.13	-1099.54	-4172.94	-3033.9	908.811	-55.4295
30.6	1026.14	-1089.73	-4146.14	-3028.95	942.073	-99.3309
30.65	1027.44	-1094.44	-4181.08	-3027.3	971.654	-83.2867
30.7	1028.8	-1104.69	-4053.71	-3012.32	755.319	-18.9058
30.75	1026.9	-1095.07	-4164.52	-3023.59	859.397	-82.5849
30.8	1028.1	-1099.23	-4198.42	-3028.62	822.465	-62.9546
30.85	1027.45	-1092.92	-4153.74	-3007.4	870.458	-60.5237
30.9	1026.28	-1089.62	-4237.01	-3031.49	982.293	-106.688
30.95	1026.06	-1089.72	-4206.03	-3024.15	1062.11	-117.37
31	1029.3	-1110.67	-4255.65	-3032.32	870.217	6.39396
31.05	1027.74	-1097.11	-4207.48	-3033.86	1037.53	-37.36
31.1	1025.91	-1083.21	-4344.46	-3011.11	1052.38	-86.9757
31.15	1026.84	-1095.06	-4192.43	-3014.96	846.727	-1.37087
31.2	1025.4	-1077.67	-4214.45	-3031.68	959.245	-96.0164
31.25	1025.9	-1083.12	-4191.74	-3028.99	894.428	-128.19
31.3	1026.69	-1084.04	-4145.69	-3034.51	821.511	-44.4265
31.35	1025.71	-1086.5	-4251.52	-3026.87	956.365	-62.3262
31.4	1027.68	-1102.57	-4215.39	-3021.61	1068.45	-81.0371
31.45	1026.43	-1096.42	-4111.5	-3021.98	817.822	-23.7182
31.5	1028	-1106.2	-4223.11	-3012.16	869.44	-42.7192
31.55	1028.59	-1108.32	-4257.65	-3021.57	924.392	-48.6432
31.6	1027.07	-1095.12	-4265.72	-3014.04	1041.35	-118.926
31.65	1028.95	-1111.96	-4284.3	-3020.11	1018.76	-87.2233
31.7	1026.41	-1098.44	-4271.1	-3026.43	1000.28	-99.9059
31.75	1027.14	-1097	-4193.84	-3007.74	1073.05	-142.298
31.8	1027.55	-1100.69	-4194.26	-3024.66	1023.74	-92.9447
31.85	1026.52	-1080.25	-4106.43	-3021.73	965.049	-82.7312
31.9	1026.31	-1090.71	-4251.96	-3012.07	804.494	-63.7215
31.95	1026.99	-1092.5	-4236.3	-3011.91	926.598	-44.9673
32	1027.11	-1079.55	-4263.96	-3011.81	943.313	-93.6673
32.05	1027.39	-1097.41	-4167.61	-3020.45	976.813	-83.2528
32.1	1027.79	-1084.85	-4306.49	-3014.37	1034.2	-123.022
32.15	1028.16	-1104.54	-4278.85	-3025.59	1000.4	-73.6751
32.2	1027.93	-1101.41	-4217.75	-3015.75	951.441	-76.1505
32.25	1027.33	-1100.27	-4374.09	-3018.26	1049.77	-85.9792
32.3	1026.03	-1088.96	-4267.83	-3011.88	873.789	-57.4189
32.35	1027.4	-1101.84	-4226.16	-3014.52	1045.56	-86.9913
32.4	1025	-1071.66	-4184.57	-3017.57	1000.61	-70.8146
32.45	1026.13	-1090.74	-4343.41	-3030.11	956.763	-21.5472
32.5	1025.86	-1092.12	-4218.21	-3030.65	766.282	-35.6571
32.55	1027.55	-1098.31	-4182.71	-3034.49	995.41	-77.7255
32.6	1027.03	-1089.31	-4171.33	-3019.24	971.55	-78.9786
32.65	1027.57	-1101.08	-4176.34	-3031.89	959.485	-75.4047
32.7	1029.15	-1114.37	-4125.77	-3016.14	831.564	-68.1944
32.75	1026.72	-1076.19	-4235.06	-3020.28	1006.12	-78.2386
32.8	1025.98	-1088.65	-4174.95	-3015.72	1018.69	-75.8672
32.85	1024.99	-1079.78	-4238.52	-3021.76	772.41	3.84764
32.9	1026.07	-1092.55	-4235.58	-2996.21	957.349	-86.5183
32.95	1025.91	-1077.02	-4114.02	-3024.32	859.231	-17.5418
33	1025.99	-1091.42	-4090.05	-3019.16	888.739	-150.598
33.05	1026.73	-1093.7	-4183.16	-3022.15	754.668	-11.7009
33.1	1028.6	-1114.04	-4101.12	-3016.61	696.051	-15.4774
33.15	1026.88	-1091.61	-4239.35	-3017.52	811.426	17.7776
33.2	1026.2	-1089.89	-4174.43	-3012.99	1008.33	-93.5336
33.25	1027.49	-1104.6	-4224.07	-3031.87	679.944	-35.6597
33.3	1027.35	-1101.25	-4221.68	-3008.8	759.772	-10.5187
33.35	1026.02	-1086.95	-4054.94	-3017.93	894.635	-41.8987
33.4	1025.66	-1076.13	-4164.38	-3041.22	813.413	-72.0677
33.45	1026.94	-1093.29	-4170.08	-3018.15	780.754	7.67614
33.5	1025.53	-1085.9	-4059.9	-3036.22	890.576	-82.6423
33.55	1026.48	-1091.88	-4166.37	-3036.04	828.28	-61.3648
33.6	1027.56	-1095.02	-4064.89	-3031.77	874.508	-88.1942
33.65	1025.33	-1089.29	-4173.5	-3027.78	890.506	-55.6479
33.7	1027.36	-1103.04	-4105.04	-3018.33	750.742	-77.895
33.75	1025.78	-1076.1	-4070.19	-3027.65	851.438	5.31184
33.8	1025.78	-1081.41	-4209.14	-3018.03	914.982	-36.5277
33.85	1025.3	-1080.37	-4187.79	-3034.75	1049.33	-54.8285
33.9	1024.82	-1086.81	-4221.48	-3026.95	1076.35	-18.1197
33.95	1025.02	-1078.8	-4149.63	-3026.24	1103.41	-73.8847
34	1026.06	-1095.59	-4219.32	-3032.09	902.373	-23.2669
34.05	1026.04	-1094.32	-4145.96	-3009.91	1021.67	-86.1378
34.1	1027.41	-1093.57	-4133.86	-3018.58	961.337	-128.166
34.15	1027.2	-1097.53	-4215.25	-3012.47	994.224	-110.554
34.2	1026.27	-1085.92	-4244.89	-3007.81	1008.31	-117.722
34.25	1026.98	-1094.15	-4186.59	-3009.88	1030.58	-37.1706
34.3	1026.06	-1082.26	-4255.7	-3001.43	946.496	55.5382
34.35	1025.74	-1091.85	-4182.62	-3005.99	953.018	-63.3605
34.4	1027.19	-1099.18	-4174.99	-3026.4	1056.56	-108.129
34.45	1027.34	-1095.03	-4179.02	-3016.94	1138.92	-127.027
34.5	1026.47	-1098.99	-4158.56	-3009.24	926.722	-41.5208
34.55	1026.33	-1093.55	-4199.3	-3021.35	1067.03	-46.9157
34.6	1027.02	-1098.59	-4212.66	-3021.03	759.475	4.31218
34.65	1026.83	-1089.36	-4120.26	-3021.06	871.157	19.0082
34.7	1025.33	-1080.87	-4236.76	-3032.99	968.74	-36.7526
34.75	1025.98	-1077.11	-4179.44	-3013.74	946.421	-5.97898
34.8	1025.84	-1085.95	-4167.75	-3029.96	803.325	-35.1771
34.85	1028.14	-1109.28	-4248.1	-3034.56	930.974	-79.7227
34.9	1026.94	-1098.51	-4225.57	-3034.08	1027.69	-61.9096
34.95	1027.66	-1100.39	-4168.9	-3041.27	850.535	-55.9179
35	1026.47	-1090.85	-4278.63	-3037.89	1019.48	-69.2772
35.05	1025.86	-1084.55	-4149.94	-3019.46	932.967	-121.429
35.1	1026.34	-1086.54	-4250.65	-3020.41	888.032	-54.7495
35.15	1025.81	-1082.72	-4208.31	-3026.65	1018.94	-66.8821
35.2	1025.94	-1085.82	-4186.8	-3025.8	996.384	-97.3655
35.25	1027.39	-1093.56	-4210.26	-3043.24	941.514	-49.8318
35.3	1025.72	-1080.31	-4224.99	-3027	961.072	-94.6542
35.35	1027.17	-1079.86	-4220.76	-3021.08	962.739	-114.104
35.4	1025.36	-1080.11	-4260.3	-3034.75	924.163	-106.448
35.45	1025.05	-1077.05	-4208.72	-3039.52	996.798	-64.013
35.5	1026.2	-1075.05	-4227.59	-3026.3	912.397	-72.9198
35.55	1026.3	-1096.29	-4204.89	-3029.94	907.632	-49.9766
35.6	1025.68	-1091.67	-4267.14	-3033.07	1014.25	-74.6067
35.65	1027.61	-1094.23	-4194.47	-3035.24	1013.25	-96.4048
35.7	1024.49	-1081.03	-4270.29	-3051.48	1055.93	-113.032
35.75	1026.56	-1090.19	-4230.75	-3017.86	969.773	-150.186
35.8	1027.88	-1102.02	-4261.49	-3026.89	965.776	-46.3361
35.85	1026.87	-1090.25	-4144.73	-3024.49	821.863	-37.7487
35.9	1026.68	-1087.75	-4190.7	-3039.22	1070.49	-153.215
35.95	1026.14	-1095.55	-4117.43	-3038.11	812.53	-88.6939
36	1026.84	-1096.68	-4313.15	-3028.36	1143.5	-114.135
36.05	1024.24	-1072.18	-4187.21	-3035.12	896.286	-46.8308
36.1	1024.27	-1079.5	-4237.6	-3038.92	1081.86	-132.79
36.15	1025.37	-1078.02	-4198.98	-3040.66	1005.98	-108.143
36.2	1025.39	-1088.88	-4318.23	-3025	932.113	-86.7476
36.25	1027.16	-1083.55	-4272.85	-3038.15	1161.69	-129.209
36.3	1025.62	-1085.82	-4220.08	-3049.88	1081.15	-122.889
36.35	1026.47	-1091.96	-4196.03	-3041.16	1080.44	-113.461
36.4	1026.29	-1095.45	-4276.3	-3055.6	974.903	-131.282
36.45	1025.15	-1084.16	-4236.85	-3050.24	1073.91	-76.0415
36.5	1025.8	-1079.44	-4333.65	-3062.28	1163.11	-89.9088
36.55	1027.21	-1099.14	-4240.87	-3045.68	913.461	-86.1304
36.6	1026.03	-1087.37	-4344.03	-3046.01	1152.89	-132.563
36.65	1025.41	-1077.81	-4316.58	-3054.59	1019.42	-110.352
36.7	1027.17	-1091.05	-4425.45	-3050.47	1131.42	-141.03
36.75	1024.71	-1069.45	-4310.16	-3063.57	1224.82	-158.326
36.8	1026.42	-1082.34	-4265.56	-3050.51	1029.12	-53.905
36.85	1025.33	-1080.63	-4282.02	-3047.61	1023.54	-121.236
36.9	1025.42	-1084.97	-4239.03	-3070.32	1030.48	-99.7709
36.95	1024.54	-1076.3	-4173.97	-3051.85	935.728	-101.912
37	1026.4	-1087.6	-4235.86	-3062.37	819.961	-61.1895
37.05	1026.9	-1081.14	-4267.47	-3063.08	952.186	-71.9818
37.1	1025.53	-1075.87	-4368.88	-3059.58	984.46	-76.9364
37.15	1023.98	-1057.37	-4335.46	-3046.92	1064.55	-77.658
37.2	1025.45	-1085.21	-4217.34	-3062.65	1125.98	-121.167
37.25	1025.35	-1084.3	-4356.08	-3063.89	1156.88	-137.143
37.3	1025.71	-1078.54	-4236.5	-3047.56	1033.41	-97.8324
37.35	1025.02	-1077.8	-4184.86	-3064.53	927.857	-134.303
37.4	1023.83	-1069.15	-4316.33	-3046.02	969.938	-49.3532
37.45	1024.17	-1072.05	-4276.52	-3045.31	1111.97	-182.259
37.5	1024.43	-1075.1	-4196.32	-3054.05	867.038	-31.8771
37.55	1025.79	-1087.54	-4308.34	-3076.67	1110.03	-58.3611
37.6	1024.27	-1076.93	-4214.93	-3056.51	1061.57	-81.2202
37.65	1024.99	-1077.44	-4360.98	-3066.84	984.582	-61.6282
37.7	1024.63	-1073.55	-4243.28	-3059.08	985.67	-96.9221
37.75	1024.18	-1073.18	-4362.97	-3050.7	1062.73	-32.8294
37.8	1025.45	-1076.23	-4200.96	-3070.26	940.504	-43.9115
37.85	1024.74	-1067.38	-4419.86	-3073.58	1190.91	-52.8096
37.9	1026.5	-1098.06	-4629.83	-3130.45	1235.27	-51.4557
37.95	1027.28	-1101.95	-4685.18	-3140.79	1408.09	-117.16
38	1024.89	-1087.33	-4725.22	-3119.34	1386.18	-173.821
38.05	1025.47	-1087.68	-4651.51	-3135.25	1188.99	-73.0115
38.1	1025.89	-1086.86	-4621.95	-3140.26	1259.73	-60.4872
38.15	1026.09	-1089.49	-4741.16	-3141.82	1456.76	-132.175
38.2	1024.72	-1086.64	-4749.27	-3162.76	1478.53	-168.339
38.25	1025.14	-1083.87	-4651.13	-3164.39	1410.21	-83.2703
38.3	1025.62	-1086.18	-4579.5	-3161.48	1188.67	-71.3714
38.35	1025.3	-1088.94	-4833.52	-3154.35	1482.12	-145.671
38.4	1024.61	-1079.3	-4709.37	-3136.64	1246.15	-97.5891
38.45	1025.67	-1098.97	-4531.51	-3250.95	1118.66	-36.5289
38.5	1025.33	-1106.09	-4627.85	-3295.84	1250.64	-96.1455
38.55	1026.15	-1097.56	-4664.52	-3320.09	1278.89	-87.5626
38.6	1026.56	-1107.76	-4774.58	-3358.62	1194.45	-48.7185
38.65	1027.09	-1116.75	-4862.98	-3351.55	1280.8	-89.9408
38.7	1025.82	-1099.43	-4958.55	-3372.9	1379.02	-94.0995
38.75	1026.46	-1106.78	-4925.48	-3364.71	1409.88	-63.0921
38.8	1025.6	-1110.26	-4774.79	-3374.72	1393.37	-125.753
38.85	1027.09	-1105.18	-4854.27	-3357.41	1359.83	-76.9486
38.9	1025.14	-1105.18	-4702.09	-3351.2	1430.02	-38.6971
38.95	1026.55	-1112.54	-4773.5	-3373.66	1410.1	-96.1965
39	1026.78	-1116.42	-4829.93	-3366.55	1348.44	-89.3222
39.05	1027.97	-1117.58	-4805.17	-3368.05	1318.19	-80.8256
39.1	1026.62	-1107.46	-4754.54	-3363.94	1198.72	-34.2407
39.15	1026.36	-1111.29	-4770.63	-3358.14	1228.42	-21.8805
39.2	1026.86	-1111.65	-4840.18	-3352.68	1304.11	-7.80783
39.25	1027.03	-1106.44	-4683.83	-3362.5	1149.19	17.0568
39.3	1026.32	-1104.64	-4758.07	-3350.83	1302.07	-100.334
39.35	1024.83	-1099.57	-4762.85	-3348.07	1246.7	-68.7819
39.4	1024.53	-1100.28	-4846.61	-3366.64	1376.52	-119.372
39.45	1028.07	-1116.46	-4770.36	-3346.24	1361.07	-97.8233
39.5	1026.37	-1104.78	-4833.99	-3335.09	1406.74	-98.2719
39.55	1026.48	-1101.64	-4831.32	-3353.76	1415.21	-109.697
39.6	1025.68	-1114.68	-4839.56	-3375.92	1338.25	-74.7503
39.65	1027.63	-1109.94	-4836.94	-3373.6	1378.05	-45.6174
39.7	1027.33	-1111.28	-4797.2	-3348.93	1503.28	-116.116
39.75	1027.45	-1113.06	-4897.51	-3376.91	1246.37	0.83081
39.8	1025.8	-1097.22	-4929.45	-3358.6	1518.83	-116.831
39.85	1026.98	-1108.39	-4859.96	-3357.42	1219.8	29.7609
39.9	1028.1	-1114.75	-4819.18	-3369.18	1281.01	-53.5453
39.95	1025.32	-1093.93	-4769.96	-3359.99	1441.25	-117.256
40	1026.35	-1111	-4804.04	-3335.82	1400.13	-109.724
40.05	1026.6	-1116.52	-4892.2	-3339.57	1520.19	-115.243
40.1	1025.58	-1095.53	-4711.08	-3362.57	1465.98	-98.5895
40.15	1026.6	-1109.29	-4776.52	-3353.13	1353.93	-73.9289
40.2	1027.42	-1114.23	-4818.14	-3360.63	1456.1	-118.029
40.25	1027.61	-1123.07	-4792.84	-3353.12	1248.22	-58.8947
40.3	1027.8	-1119.19	-4872.64	-3356.07	1474.43	-86.7672
40.35	1027.19	-1116.34	-4723.26	-3360.14	1373.04	-77.7159
40.4	1026.33	-1106.76	-4819.99	-3378.2	1295.94	-36.6513
40.45	1024.39	-1087.67	-4806.64	-3359.39	1522.67	-120.831
40.5	1026.21	-1106.13	-4758.76	-3361.51	1311.62	-62.9304
40.55	1025.83	-1086.25	-4825.72	-3352.73	1475.02	-70.4286
40.6	1026.34	-1112.59	-4968.28	-3351.04	1501.93	-125.963
40.65	1027.33	-1110.63	-4858.25	-3342.53	1529.14	-117.448
40.7	1027.37	-1114.64	-4885.79	-3352.66	1423.72	-92.7355
40.75	1027.93	-1120.85	-4840	-3371.47	1474.18	-116.901
40.8	1027.01	-1114.82	-4832.29	-3377.98	1548.1	-113.428
40.85	1025.83	-1096.1	-4743.85	-3367.17	1458.42	-113.106
40.9	1027.43	-1117.64	-4863.95	-3348.38	1363.32	-90.1137
40.95	1026.83	-1105.03	-4965.52	-3343.56	1445.27	-90.5413
41	1025.93	-1104.09	-4838.39	-3346.89	1314.07	-50.3632
41.05	1025.61	-1094.5	-4844.44	-3401.54	1468.15	-95.5135
41.1	1027.37	-1119.16	-4762.12	-3402.21	1320.89	-96.3341
41.15	1026	-1100.68	-4650.89	-3407.46	1368.43	-72.9272
41.2	1027.16	-1110.45	-4784.02	-3395.7	1431.99	-47.2596
41.25	1025.22	-1096.07	-4709.6	-3387.09	1424.67	-108.852
41.3	1025.17	-1096.22	-4711.92	-3388.07	1266.57	-32.6158
41.35	1027.14	-1113.32	-4776.14	-3391.32	1461.67	-112.925
41.4	1026.35	-1104.79	-4760.94	-3407.01	1539.8	-163.351
41.45	1026.46	-1106.99	-4815.93	-3404.33	1490.47	-150.959
41.5	1025.2	-1096.8	-4765.87	-3407.85	1375.54	-88.4338
41.55	1026.58	-1106.64	-4905.14	-3402.15	1432.55	-108.41
41.6	1025.92	-1095.98	-4651.54	-3412.34	1377.23	-149.811
41.65	1026.79	-1108.56	-4653.35	-3400.35	1453.84	-86.9451
41.7	1026.6	-1103.5	-4736.8	-3398.59	1507.5	-192.098
41.75	1026.47	-1106.88	-4667.2	-3401.86	1529.88	-138.705
41.8	1026.35	-1113.36	-4751.42	-3406.83	1336.79	-128.887
41.85	1026.13	-1099.54	-4684.18	-3398.74	1498.63	-135.801
41.9	1025.65	-1110.67	-4780.45	-3402.63	1582.61	-76.1696
41.95	1025.94	-1093.86	-4569.39	-3397.02	1458.85	-208.357
42	1026.26	-1091.36	-4820.1	-3396.04	1600.94	-158.117
42.05	1028.94	-1125.34	-4720.1	-3397.01	1479.37	-137.594
42.1	1026.8	-1108.47	-4673.42	-3415.56	1335.37	-112.293
42.15	1024.92	-1101.71	-4734.15	-3409.38	1469.65	-127.117
42.2	1027.28	-1109.81	-4663.44	-3393.55	1407.56	-90.4361
42.25	1026.09	-1110.55	-4724.81	-3407.82	1450.86	-133.389
42.3	1026.5	-1108.01	-4628.76	-3412.19	1329.03	-59.8456
42.35	1027.61	-1117.1	-4760.94	-3389.81	1433	-98.596
42.4	1026.9	-1114.04	-4684.42	-3400.38	1285.14	-64.144
42.45	1026.3	-1104.05	-4740.25	-3417.44	1538.64	-29.9191
42.5	1027.79	-1118.84	-4714.43	-3409.45	1436.17	-102.592
42.55	1027.66	-1114.22	-4822.48	-3404.32	1383.11	-72.1185
42.6	1025.34	-1095.63	-4763.56	-3399.3	1565.22	-131.285
42.65	1024.57	-1106.31	-4750.75	-3405.67	1581.12	-124.27
42.7	1025.72	-1095.44	-4757.11	-3390.72	1469.25	-88.024
42.75	1025.6	-1095.6	-4788.71	-3413.56	1425.01	-71.0436
42.8	1025.14	-1098.01	-4739.18	-3412.6	1349.85	-106.819
42.85	1025.42	-1096.89	-4635.97	-3409.8	1253.92	-72.3809
42.9	1026.83	-1106.88	-4646.14	-3419.52	1318.59	-86.6449
42.95	1026.54	-1107.99	-4813.6	-3413.82	1418.7	-120.143
43	1027.45	-1118.28	-4674.97	-3422.85	1280.18	-79.5711
43.05	1027.49	-1136.81	-4732.06	-3420.18	1406.89	-142.545
43.1	1026.45	-1149.26	-4651.55	-3435.72	1056.74	-44.7819
43.15	1027.53	-1153.83	-4791.01	-3441.95	1197.93	-112.39
43.2	1027.24	-1144.76	-4845.24	-3458.17	1247.74	-97.9965
43.25	1026.03	-1146.02	-4662.54	-3429.4	1072.11	-86.7574
43.3	1026.37	-1139.28	-4711.05	-3429.94	997.828	-67.6203
43.35	1023.98	-1138.66	-4714.25	-3430.32	1025.98	-35.9442
43.4	1026.46	-1151.35	-4702.42	-3438.08	1111.23	-77.9956
43.45	1026.48	-1149.74	-4676.99	-3447.2	1210.93	-68.5667
43.5	1027.48	-1155.26	-4821.4	-3422.1	1187.77	-148.84
43.55	1025.37	-1143.87	-4724.59	-3420.93	1183.43	-55.66
43.6	1027.14	-1148.68	-4790.24	-3443.51	1289.09	-131.641
43.65	1027.35	-1155.82	-4740.81	-3436.11	1080.85	-81.6552
43.7	1026.89	-1133.41	-4691.6	-3429.61	930.747	-65.9189
43.75	1027.09	-1155.86	-4706.35	-3427.94	1308.7	-158.858
43.8	1026.72	-1158.11	-4746.1	-3425.17	1107.53	-79.2232
43.85	1025.91	-1145.28	-4703.43	-3426.67	1064.41	-99.4593
43.9	1026.23	-1153.96	-4830.7	-3441.67	1068.85	-100.652
43.95	1027.83	-1157.04	-4882.43	-3442.05	1169.18	-84.5345
44	1026.2	-1147.56	-4863.74	-3441.47	1071.36	-79.9324
44.05	1026.94	-1154.7	-4869.08	-3425.16	1237.14	-87.0519
44.1	1026.56	-1150.17	-4851.15	-3436.34	1173.31	-95.5676
44.15	1024.74	-1139.63	-4856.96	-3439.78	1136.29	-117.526
44.2	1027.5	-1158.23	-4718.41	-3437.38	1065.1	-95.034
44.25	1026.64	-1150.18	-4730.28	-3435.18	1090.89	-54.9338
44.3	1027.9	-1148.64	-4793.32	-3432.42	1100.49	-80.7254
44.35	1027.04	-1150.77	-4723.03	-3429.21	1034.45	-26.7251
44.4	1025.55	-1137.84	-4803.23	-3423.4	1219.32	-112.061
44.45	1024.5	-1136.33	-4707.77	-3436.34	1127.04	-134.321
44.5	1025.73	-1143.33	-4835.85	-3438.46	1265.44	-94.4487
44.55	1027.95	-1159.57	-4824.64	-3425.63	1138.61	-139.492
44.6	1026.35	-1148.65	-4736.94	-3447.45	1062.95	-60.8236
44.65	1026.01	-1140.75	-4739.43	-3426.16	1163.11	-50.5787
44.7	1027.19	-1159.9	-4727.46	-3431.58	1187.63	-95.3529
44.75	1027.27	-1158.06	-4813.9	-3431.21	1112.89	-67.6156
44.8	1024.46	-1135.33	-4802.14	-3437.57	1338.07	-139.675
44.85	1026.22	-1152.52	-4712.96	-3434.06	1091.46	-61.2749
44.9	1026.09	-1149.26	-4829.07	-3435.56	1174.24	-104.494
44.95	1027.06	-1152.79	-4784.14	-3426.68	1271.76	-54.7979
45	1028.55	-1165.61	-4729.22	-3436.63	1138	-45.031
45.05	1026.87	-1155.19	-4734.22	-3440.88	1188.87	-64.1963
45.1	1026.45	-1155.32	-4842.76	-3446.04	1201.11	-56.7914
45.15	1026.17	-1150.23	-4721.42	-3427.81	1143.69	-99.7914
45.2	1027.13	-1147.22	-4645.19	-3443.81	1130.09	-62.2002
45.25	1027.55	-1155.69	-4733.29	-3446.49	1095.17	-142.528
45.3	1027.2	-1153.87	-4834.26	-3439.08	1178.03	-111.42
45.35	1027.6	-1158.53	-4803.52	-3438.15	1058.06	-46.1146
45.4	1026.36	-1145.98	-4588.66	-3434.02	963.466	-45.8444
45.45	1025.73	-1151.68	-4725.86	-3439.55	899.269	-1.85113
45.5	1025.61	-1145.33	-4748.54	-3439.46	923.358	-44.2891
45.55	1025.99	-1146.43	-4736.46	-3422.53	1057.34	-84.0791
45.6	1024.94	-1137.94	-4679.75	-3425.49	1186.14	-171.453
45.65	1025.74	-1141.29	-4693.98	-3430.58	1125.64	-139.214
45.7	1026.53	-1155.43	-4702.1	-3440.06	1111.52	-130.98
45.75	1026.16	-1147.08	-4571.01	-3438.9	890.951	-0.03789
45.8	1025.54	-1140.82	-4744.52	-3423.34	1107.41	-161.338
45.85	1025.12	-1144.25	-4710.76	-3448.16	1007.71	-120.242
45.9	1027.02	-1148.13	-4736.18	-3455.67	1077.91	-76.0908
45.95	1025.25	-1138.34	-5101.71	-3561.47	1352.33	-117.202
46	1026.02	-1148.18	-5094.6	-3557.06	1360.48	-16.5289
46.05	1027.72	-1154.03	-5154.65	-3561	1500.13	-112.135
46.1	1025.44	-1139.29	-5022.94	-3560.18	1381.32	-93.0598
46.15	1025.02	-1136.72	-5030.79	-3609.69	1537.26	-112.887
46.2	1026.41	-1157.85	-4918.9	-3644.13	1417.07	-84.2181
46.25	1026.5	-1148.51	-4957.9	-3627.95	1392.44	-83.6283
46.3	1028.15	-1160.88	-5095.76	-3632.15	1398.21	-88.7303
46.35	1026.04	-1145.2	-5049.49	-3647.4	1482.49	-76.9353
46.4	1025.71	-1138.07	-5045.01	-3647.55	1600.39	-86.2354
46.45	1026.59	-1147.5	-5048.21	-3638.75	1467.67	-18.8684
46.5	1027.23	-1151.88	-5094.79	-3645.13	1577.75	-122.35
46.55	1025.58	-1138.6	-5123.87	-3643.19	1570.19	-90.7091
46.6	1026.51	-1149.38	-4979.3	-3647.6	1581.12	-68.5947
46.65	1027.8	-1158.27	-5111.25	-3634.23	1642.53	-129.977
46.7	1026.73	-1153.28	-4936.08	-3652.77	1457.44	-110.868
46.75	1026.26	-1144.32	-5002.41	-3635.87	1543.7	-86.456
46.8	1025.55	-1145.1	-4966.93	-3643.16	1528.79	-107.184
46.85	1026.01	-1144.7	-4949.83	-3644.52	1469.24	-132.513
46.9	1025.76	-1141.28	-5015.25	-3632.92	1682.79	-139.281
46.95	1026.81	-1154.77	-4952.92	-3654.16	1506.02	-93.4903
47	1026.33	-1144.52	-5165.16	-3635.85	1440.69	-79.0755
47.05	1025.71	-1143.97	-5143.15	-3646.85	1486.45	-121.621
47.1	1025.45	-1141.81	-5177.64	-3652.62	1549.88	-150.342
47.15	1025.97	-1148.04	-5211.76	-3651.12	1586.18	-127.66
47.2	1026.33	-1141.97	-5016.1	-3649.69	1538.96	-42.0147
47.25	1026.12	-1138.52	-5104.93	-3635.94	1576.6	-124.133
47.3	1027.68	-1154.97	-5056.47	-3640.16	1663.44	-176.306
47.35	1026.73	-1148.08	-5129.58	-3626.93	1527.82	-96.0752
47.4	1027.33	-1163.74	-5098.8	-3639.96	1605.57	-145.189
47.45	1026.04	-1146.8	-5012.98	-3646.21	1474.83	-96.5162
47.5	1025.01	-1147.73	-5064.7	-3637.26	1458.22	-106.597
47.55	1027.25	-1147.27	-4961.98	-3659.41	1399.61	-114.3
47.6	1025.29	-1141.11	-5065.42	-3653.47	1509.19	-113.164
47.65	1026.42	-1138.22	-4978.46	-3651.47	1641.11	-131.011
47.7	1024.22	-1136.52	-4993.7	-3651.73	1533.66	-87.2319
47.75	1025.6	-1146.98	-4911.11	-3659.76	1468.08	-106.168
47.8	1027.26	-1149.2	-5050.46	-3655.41	1465.1	-84.8401
47.85	1026.06	-1151.99	-5036.52	-3657.82	1366.27	-92.1981
47.9	1026.23	-1152.71	-5018.11	-3657.08	1363.38	-100.816
47.95	1026.48	-1149.8	-5054.83	-3666.88	1572.56	-112.729
48	1027.71	-1156.07	-5113.03	-3657.35	1549.8	-86.9605
48.05	1024.68	-1140	-5086.01	-3642.64	1574.03	-123.567
48.1	1025.88	-1143.87	-5081.12	-3671.12	1458.73	-74.2069
48.15	1026.98	-1154.66	-5137.04	-3642.01	1536.09	-130.331
48.2	1026.05	-1146.04	-5120.36	-3653.77	1456.85	-82.2842
48.25	1027.82	-1152.76	-5036.06	-3668.76	1615.39	-153.964
48.3	1025.61	-1143.39	-5054.14	-3676.94	1666.64	-179.439
48.35	1027.2	-1153.45	-5047.47	-3653.35	1547.78	-148.611
48.4	1026.53	-1149.11	-5031.91	-3647.2	1612.37	-136.104
48.45	1025.04	-1141.08	-5032.23	-3648.43	1539.17	-129.791
48.5	1027.47	-1151.23	-4973.9	-3635.82	1481.29	-151.821
48.55	1026.72	-1153.58	-5023.44	-3639.98	1290.91	-117.544
48.6	1026.35	-1148.62	-4830.96	-3654.43	1373.3	-121.595
48.65	1027.19	-1147.05	-5220.48	-3649.42	1573.25	-190.895
48.7	1026.8	-1147.58	-4924.39	-3656.74	1134.43	-2.87701
48.75	1027.15	-1144.5	-5155.32	-3639.93	1467.07	-54.3708
48.8	1027.06	-1148.68	-5020.27	-3658.47	1253.36	-44.8344
48.85	1026.14	-1151.95	-4973.42	-3660.51	1291.29	-60.0118
48.9	1026.37	-1150.04	-5250.36	-3660.55	1455.22	-143.489
48.95	1026.31	-1150.49	-5096.48	-3652.25	1447.23	-170.95
49	1026.95	-1153.11	-5121.11	-3667.96	1491.06	-71.8111
49.05	1026	-1154.53	-4982.72	-3675.99	1504.5	-148.497
49.1	1028.14	-1162.3	-4973.53	-3653.89	1406.2	-150.791
49.15	1026.98	-1142.9	-5182.23	-3671.37	1480	-143.08
49.2	1027.35	-1156.01	-5181.39	-3667.63	1553.33	-169.153
49.25	1027.32	-1164.94	-5089.7	-3675.3	1525.68	-91.2959
49.3	1025.75	-1133.67	-5036.03	-3655.61	1438.69	-155.687
49.35	1025.22	-1141.43	-5114.67	-3656.49	1420.06	-98.7653
49.4	1026.76	-1149.54	-5096.96	-3664.06	1418.46	-153.78
49.45	1026.68	-1135.31	-5047	-3675.77	1527.64	-83.0075
49.5	1027.14	-1157.64	-5068.09	-3657.54	1482.71	-111.063
49.55	1027.28	-1151.34	-5206.82	-3668.77	1352.92	-123.403
49.6	1026.95	-1150.8	-5162.1	-3681.2	1532.85	-80.3498
49.65	1025.5	-1143.48	-4986.35	-3672.26	1415.18	-59.0213
49.7	1027.6	-1151.37	-5091.92	-3677.23	1565.15	-171.415
49.75	1026.34	-1143.6	-5119.92	-3655.14	1482.85	-140.701
49.8	1025.93	-1147.98	-5051.58	-3658.13	1391.97	-167.86
49.85	1027.47	-1154.62	-5096.32	-3666.11	1415.29	-142.539
49.9	1028.43	-1161.56	-4980.98	-3657.83	1466.53	-91.6602
49.95	1027.12	-1151.39	-5074.77	-3674.18	1324.91	-91.9662
50	1026.41	-1147.55	-5154.61	-3668.59	1472.62	-127.431
0	0	0	0	0	0	0
0	0	0	0	0	0	0
0	0	0	0	0	0	0
0	0	0	0	0	0	0
0	0	0	0	0	0	0
0	0	0	0	0	0	0
0	0	0	0	0	0	0
0	0	0	0	0	0	0
0	0	0	0	0	0	0
0	0	0	0	0	0	0
0	0	0	0	0	0	0
0	0	0	0	0	0	0
0	0	0	0	0	0	0
0	0	0	0	0	0	0
0	0	0	0	0	0	0
0	0	0	0	0	0	0
0	0	0	0	0	0	0
0	0	0	0	0	0	0
0	0	0	0	0	0	0
0	0	0	0	0	0	0
0	0	0	0	0	0	0
0	0	0	0	0	0	0
0	0	0	0	0	0	0
0	0	0	0	0	0	0
0	0	0	0	0	0	0
0	0	0	0	0	0	0
0	0	0	0	0	0	0
0	0	0	0	0	0	0
0	0	0	0	0	0	0
0	0	0	0	0	0	0
0	0	0	0	0	0	0
0	0	0	0	0	0	0
0	0	0	0	0	0	0
0	0	0	0	0	0	0
0	0	0	0	0	0	0
0	0	0	0	0	0	0
0	0	0	0	0	0	0
0	0	0	0	0	0	0
0	0	0	0	0	0	0
0	0	0	0	0	0	0
0	0	0	0	0	0	0
0	0	0	0	0	0	0
0	0	0	0	0	0	0
0	0	0	0	0	0	0
0	0	0	0	0	0	0
0	0	0	0	0	0	0
0	0	0	0	0	0	0
0	0	0	0	0	0	0
0	0	0	0	0	0	0
0	0	0	0	0	0	0
0	0	0	0	0	0	0
0	0	0	0	0	0	0
0	0	0	0	0	0	0
0	0	0	0	0	0	0
0	0	0	0	0	0	0
0	0	0	0	0	0	0
0	0	0	0	0	0	0
0	0	0	0	0	0	0
0	0	0	0	0	0	0
0	0	0	0	0	0	0
0	0	0	0	0	0	0
0	0	0	0	0	0	0
0	0	0	0	0	0	0
0	0	0	0	0	0	0
0	0	0	0	0	0	0
0	0	0	0	0	0	0
0	0	0	0	0	0	0
0	0	0	0	0	0	0
0	0	0	0	0	0	0
0	0	0	0	0	0	0
0	0	0	0	0	0	0
0	0	0	0	0	0	0
0	0	0	0	0	0	0
0	0	0	0	0	0	0
0	0	0	0	0	0	0
0	0	0	0	0	0	0
0	0	0	0	0	0	0
0	0	0	0	0	0	0
0	0	0	0	0	0	0
0	0	0	0	0	0	0
0	0	0	0	0	0	0
0	0	0	0	0	0	0
0	0	0	0	0	0	0
0	0	0	0	0	0	0
0	0	0	0	0	0	0
0	0	0	0	0	0	0
0	0	0	0	0	0	0
0	0	0	0	0	0	0
0	0	0	0	0	0	0
0	0	0	0	0	0	0
0	0	0	0	0	0	0
0	0	0	0	0	0	0
0	0	0	0	0	0	0
0	0	0	0	0	0	0
0	0	0	0	0	0	0
0	0	0	0	0	0	0
0	0	0	0	0	0	0
0	0	0	0	0	0	0
0	0	0	0	0	0	0
0	0	0	0	0	0	0
0	0	0	0	0	0	0
0	0	0	0	0	0	0
0	0	0	0	0	0	0
0	0	0	0	0	0	0
0	0	0	0	0	0	0
0	0	0	0	0	0	0
0	0	0	0	0	0	0
0	0	0	0	0	0	0
0	0	0	0	0	0	0
0	0	0	0	0	0	0
0	0	0	0	0	0	0
0	0	0	0	0	0	0
0	0	0	0	0	0	0
0	0	0	0	0	0	0
0	0	0	0	0	0	0
0	0	0	0	0	0	0
0	0	0	0	0	0	0
0	0	0	0	0	0	0
0	0	0	0	0	0	0
0	0	0	0	0	0	0
0	0	0	0	0	0	0
0	0	0	0	0	0	0
0	0	0	0	0	0	0
0	0	0	0	0	0	0
0	0	0	0	0	0	0
0	0	0	0	0	0	0
0	0	0	0	0	0	0
0	0	0	0	0	0	0
0	0	0	0	0	0	0
0	0	0	0	0	0	0
0	0	0	0	0	0	0
0	0	0	0	0	0	0
0	0	0	0	0	0	0
0	0	0	0	0	0	0
0	0	0	0	0	0	0
0	0	0	0	0	0	0
0	0	0	0	0	0	0
0	0	0	0	0	0	0
0	0	0	0	0	0	0
0	0	0	0	0	0	0
0	0	0	0	0	0	0
0	0	0	0	0	0	0
0	0	0	0	0	0	0
0	0	0	0	0	0	0
0	0	0	0	0	0	0
0	0	0	0	0	0	0
0	0	0	0	0	0	0
0	0	0	0	0	0	0
0	0	0	0	0	0	0
0	0	0	0	0	0	0
0	0	0	0	0	0	0
0	0	0	0	0	0	0
0	0	0	0	0	0	0
0	0	0	0	0	0	0
0	0	0	0	0	0	0
0	0	0	0	0	0	0
0	0	0	0	0	0	0
0	0	0	0	0	0	0
0	0	0	0	0	0	0
0	0	0	0	0	0	0
0	0	0	0	0	0	0
0	0	0	0	0	0	0
0	0	0	0	0	0	0
0	0	0	0	0	0	0
0	0	0	0	0	0	0
0	0	0	0	0	0	0
0	0	0	0	0	0	0
0	0	0	0	0	0	0
0	0	0	0	0	0	0
0	0	0	0	0	0	0
0	0	0	0	0	0	0
0	0	0	0	0	0	0
0	0	0	0	0	0	0
0	0	0	0	0	0	0
0	0	0	0	0	0	0
0	0	0	0	0	0	0
0	0	0	0	0	0	0
0	0	0	0	0	0	0
0	0	0	0	0	0	0
0	0	0	0	0	0	0
0	0	0	0	0	0	0
0	0	0	0	0	0	0
0	0	0	0	0	0	0
0	0	0	0	0	0	0
0	0	0	0	0	0	0
0	0	0	0	0	0	0
0	0	0	0	0	0	0
0	0	0	0	0	0	0
0	0	0	0	0	0	0
0	0	0	0	0	0	0
0	0	0	0	0	0	0
0	0	0	0	0	0	0
0	0	0	0	0	0	0
0	0	0	0	0	0	0
0	0	0	0	0	0	0
0	0	0	0	0	0	0
0	0	0	0	0	0	0
0	0	0	0	0	0	0
0	0	0	0	0	0	0
0	0	0	0	0	0	0
0	0	0	0	0	0	0
0	0	0	0	0	0	0
0	0	0	0	0	0	0
0	0	0	0	0	0	0
0	0	0	0	0	0	0
0	0	0	0	0	0	0
0	0	0	0	0	0	0
0	0	0	0	0	0	0
0	0	0	0	0	0	0
0	0	0	0	0	0	0
0	0	0	0	0	0	0
0	0	0	0	0	0	0
0	0	0	0	0	0	0
0	0	0	0	0	0	0
0	0	0	0	0	0	0
0	0	0	0	0	0	0
0	0	0	0	0	0	0
0	0	0	0	0	0	0
0	0	0	0	0	0	0
0	0	0	0	0	0	0
0	0	0	0	0	0	0
0	0	0	0	0	0	0
0	0	0	0	0	0	0
0	0	0	0	0	0	0
0	0	0	0	0	0	0
0	0	0	0	0	0	0
0	0	0	0	0	0	0
0	0	0	0	0	0	0
0	0	0	0	0	0	0
0	0	0	0	0	0	0
0	0	0	0	0	0	0
0	0	0	0	0	0	0
0	0	0	0	0	0	0
0	0	0	0	0	0	0
0	0	0	0	0	0	0
0	0	0	0	0	0	0
0	0	0	0	0	0	0
0	0	0	0	0	0	0
0	0	0	0	0	0	0
0	0	0	0	0	0	0
0	0	0	0	0	0	0
0	0	0	0	0	0	0
0	0	0	0	0	0	0
0	0	0	0	0	0	0
0	0	0	0	0	0	0
0	0	0	0	0	0	0
0	0	0	0	0	0	0
0	0	0	0	0	0	0
0	0	0	0	0	0	0
0	0	0	0	0	0	0
0	0	0	0	0	0	0
0	0	0	0	0	0	0
0	0	0	0	0	0	0
0	0	0	0	0	0	0
0	0	0	0	0	0	0
0	0	0	0	0	0	0
0	0	0	0	0	0	0
0	0	0	0	0	0	0
0	0	0	0	0	0	0
0	0	0	0	0	0	0
0	0	0	0	0	0	0
0	0	0	0	0	0	0
0	0	0	0	0	0	0
0	0	0	0	0	0	0
0	0	0	0	0	0	0
0	0	0	0	0	0	0
0	0	0	0	0	0	0
0	0	0	0	0	0	0
0	0	0	0	0	0	0
0	0	0	0	0	0	0
0	0	0	0	0	0	0
0	0	0	0	0	0	0
0	0	0	0	0	0	0
0	0	0	0	0	0	0
0	0	0	0	0	0	0
0	0	0	0	0	0	0
0	0	0	0	0	0	0
0	0	0	0	0	0	0
0	0	0	0	0	0	0
0	0	0	0	0	0	0
0	0	0	0	0	0	0
0	0	0	0	0	0	0
0	0	0	0	0	0	0
0	0	0	0	0	0	0
0	0	0	0	0	0	0
0	0	0	0	0	0	0
0	0	0	0	0	0	0
0	0	0	0	0	0	0
0	0	0	0	0	0	0
0	0	0	0	0	0	0
0	0	0	0	0	0	0
0	0	0	0	0	0	0
0	0	0	0	0	0	0
0	0	0	0	0	0	0
0	0	0	0	0	0	0
0	0	0	0	0	0	0
0	0	0	0	0	0	0
0	0	0	0	0	0	0
0	0	0	0	0	0	0
0	0	0	0	0	0	0
0	0	0	0	0	0	0
0	0	0	0	0	0	0
0	0	0	0	0	0	0
0	0	0	0	0	0	0
0	0	0	0	0	0	0
0	0	0	0	0	0	0
0	0	0	0	0	0	0
0	0	0	0	0	0	0
0	0	0	0	0	0	0
0	0	0	0	0	0	0
0	0	0	0	0	0	0
0	0	0	0	0	0	0
0	0	0	0	0	0	0
0	0	0	0	0	0	0
0	0	0	0	0	0	0
0	0	0	0	0	0	0
0	0	0	0	0	0	0
0	0	0	0	0	0	0
0	0	0	0	0	0	0
0	0	0	0	0	0	0
0	0	0	0	0	0	0
0	0	0	0	0	0	0
0	0	0	0	0	0	0
0	0	0	0	0	0	0
0	0	0	0	0	0	0
0	0	0	0	0	0	0
0	0	0	0	0	0	0
0	0	0	0	0	0	0
0	0	0	0	0	0	0
0	0	0	0	0	0	0
0	0	0	0	0	0	0
0	0	0	0	0	0	0
0	0	0	0	0	0	0
0	0	0	0	0	0	0
0	0	0	0	0	0	0
0	0	0	0	0	0	0
0	0	0	0	0	0	0
0	0	0	0	0	0	0
0	0	0	0	0	0	0
0	0	0	0	0	0	0
0	0	0	0	0	0	0
0	0	0	0	0	0	0
0	0	0	0	0	0	0
0	0	0	0	0	0	0
0	0	0	0	0	0	0
0	0	0	0	0	0	0
0	0	0	0	0	0	0
0	0	0	0	0	0	0
0	0	0	0	0	0	0
0	0	0	0	0	0	0
0	0	0	0	0	0	0
0	0	0	0	0	0	0
0	0	0	0	0	0	0
0	0	0	0	0	0	0
0	0	0	0	0	0	0
0	0	0	0	0	0	0
0	0	0	0	0	0	0
0	0	0	0	0	0	0
0	0	0	0	0	0	0
0	0	0	0	0	0	0
0	0	0	0	0	0	0
0	0	0	0	0	0	0
0	0	0	0	0	0	0
0	0	0	0	0	0	0
0	0	0	0	0	0	0
0	0	0	0	0	0	0
0	0	0	0	0	0	0
0	0	0	0	0	0	0
0	0	0	0	0	0	0
0	0	0	0	0	0	0
0	0	0	0	0	0	0
0	0	0	0	0	0	0
0	0	0	0	0	0	0
0	0	0	0	0	0	0
0	0	0	0	0	0	0
0	0	0	0	0	0	0
0	0	0	0	0	0	0
0	0	0	0	0	0	0
0	0	0	0	0	0	0
0	0	0	0	0	0	0
0	0	0	0	0	0	0
0	0	0	0	0	0	0
0	0	0	0	0	0	0
0	0	0	0	0	0	0
0	0	0	0	0	0	0
0	0	0	0	0	0	0
0	0	0	0	0	0	0
0	0	0	0	0	0	0
0	0	0	0	0	0	0
0	0	0	0	0	0	0
0	0	0	0	0	0	0
0	0	0	0	0	0	0
0	0	0	0	0	0	0
0	0	0	0	0	0	0
0	0	0	0	0	0	0
0	0	0	0	0	0	0
0	0	0	0	0	0	0
0	0	0	0	0	0	0
0	0	0	0	0	0	0
0	0	0	0	0	0	0
0	0	0	0	0	0	0
0	0	0	0	0	0	0
0	0	0	0	0	0	0
0	0	0	0	0	0	0
0	0	0	0	0	0	0
0	0	0	0	0	0	0
0	0	0	0	0	0	0
0	0	0	0	0	0	0
0	0	0	0	0	0	0
0	0	0	0	0	0	0
0	0	0	0	0	0	0
0	0	0	0	0	0	0
0	0	0	0	0	0	0
0	0	0	0	0	0	0
0	0	0	0	0	0	0
0	0	0	0	0	0	0
0	0	0	0	0	0	0
0	0	0	0	0	0	0
0	0	0	0	0	0	0
0	0	0	0	0	0	0
0	0	0	0	0	0	0
0	0	0	0	0	0	0
0	0	0	0	0	0	0
0	0	0	0	0	0	0
0	0	0	0	0	0	0
0	0	0	0	0	0	0
0	0	0	0	0	0	0
0	0	0	0	0	0	0
0	0	0	0	0	0	0
0	0	0	0	0	0	0
0	0	0	0	0	0	0
0	0	0	0	0	0	0
0	0	0	0	0	0	0
0	0	0	0	0	0	0
0	0	0	0	0	0	0
0	0	0	0	0	0	0
0	0	0	0	0	0	0
0	0	0	0	0	0	0
0	0	0	0	0	0	0
0	0	0	0	0	0	0
0	0	0	0	0	0	0
0	0	0	0	0	0	0
0	0	0	0	0	0	0
0	0	0	0	0	0	0
0	0	0	0	0	0	0
0	0	0	0	0	0	0
0	0	0	0	0	0	0
0	0	0	0	0	0	0
0	0	0	0	0	0	0
0	0	0	0	0	0	0
0	0	0	0	0	0	0
0	0	0	0	0	0	0
0	0	0	0	0	0	0
0	0	0	0	0	0	0
0	0	0	0	0	0	0
0	0	0	0	0	0	0
0	0	0	0	0	0	0
0	0	0	0	0	0	0
0	0	0	0	0	0	0
0	0	0	0	0	0	0
0	0	0	0	0	0	0
0	0	0	0	0	0	0
0	0	0	0	0	0	0
0	0	0	0	0	0	0
0	0	0	0	0	0	0
0	0	0	0	0	0	0
0	0	0	0	0	0	0
0	0	0	0	0	0	0
0	0	0	0	0	0	0
0	0	0	0	0	0	0
0	0	0	0	0	0	0
0	0	0	0	0	0	0
0	0	0	0	0	0	0
0	0	0	0	0	0	0
0	0	0	0	0	0	0
0	0	0	0	0	0	0
0	0	0	0	0	0	0
0	0	0	0	0	0	0
0	0	0	0	0	0	0
0	0	0	0	0	0	0
0	0	0	0	0	0	0
0	0	0	0	0	0	0
0	0	0	0	0	0	0
0	0	0	0	0	0	0
0	0	0	0	0	0	0
0	0	0	0	0	0	0
0	0	0	0	0	0	0
0	0	0	0	0	0	0
0	0	0	0	0	0	0
0	0	0	0	0	0	0
0	0	0	0	0	0	0
0	0	0	0	0	0	0
0	0	0	0	0	0	0
0	0	0	0	0	0	0
0	0	0	0	0	0	0
0	0	0	0	0	0	0
0	0	0	0	0	0	0
0	0	0	0	0	0	0
0	0	0	0	0	0	0
0	0	0	0	0	0	0
0	0	0	0	0	0	0
0	0	0	0	0	0	0
0	0	0	0	0	0	0
0	0	0	0	0	0	0
0	0	0	0	0	0	0
0	0	0	0	0	0	0
0	0	0	0	0	0	0
0	0	0	0	0	0	0
0	0	0	0	0	0	0
0	0	0	0	0	0	0
0	0	0	0	0	0	0
0	0	0	0	0	0	0
0	0	0	0	0	0	0
0	0	0	0	0	0	0
0	0	0	0	0	0	0
0	0	0	0	0	0	0
0	0	0	0	0	0	0
0	0	0	0	0	0	0
0	0	0	0	0	0	0
0	0	0	0	0	0	0
0	0	0	0	0	0	0
0	0	0	0	0	0	0
0	0	0	0	0	0	0
0	0	0	0	0	0	0
0	0	0	0	0	0	0
0	0	0	0	0	0	0
0	0	0	0	0	0	0
0	0	0	0	0	0	0
0	0	0	0	0	0	0
0	0	0	0	0	0	0
0	0	0	0	0	0	0
0	0	0	0	0	0	0
0	0	0	0	0	0	0
0	0	0	0	0	0	0
0	0	0	0	0	0	0
0	0	0	0	0	0	0
0	0	0	0	0	0	0
0	0	0	0	0	0	0
0	0	0	0	0	0	0
0	0	0	0	0	0	0
0	0	0	0	0	0	0
0	0	0	0	0	0	0
0	0	0	0	0	0	0
0	0	0	0	0	0	0
0	0	0	0	0	0	0
0	0	0	0	0	0	0
0	0	0	0	0	0	0
0	0	0	0	0	0	0
0	0	0	0	0	0	0
0	0	0	0	0	0	0
0	0	0	0	0	0	0
0	0	0	0	0	0	0
0	0	0	0	0	0	0
0	0	0	0	0	0	0
0	0	0	0	0	0	0
0	0	0	0	0	0	0
0	0	0	0	0	0	0
0	0	0	0	0	0	0
0	0	0	0	0	0	0
0	0	0	0	0	0	0
0	0	0	0	0	0	0
0	0	0	0	0	0	0
0	0	0	0	0	0	0
0	0	0	0	0	0	0
0	0	0	0	0	0	0
0	0	0	0	0	0	0
0	0	0	0	0	0	0
0	0	0	0	0	0	0
0	0	0	0	0	0	0
0	0	0	0	0	0	0
0	0	0	0	0	0	0
0	0	0	0	0	0	0
0	0	0	0	0	0	0
0	0	0	0	0	0	0
0	0	0	0	0	0	0
0	0	0	0	0	0	0
0	0	0	0	0	0	0
0	0	0	0	0	0	0
0	0	0	0	0	0	0
0	0	0	0	0	0	0
0	0	0	0	0	0	0
0	0	0	0	0	0	0
0	0	0	0	0	0	0
0	0	0	0	0	0	0
0	0	0	0	0	0	0
0	0	0	0	0	0	0
0	0	0	0	0	0	0
0	0	0	0	0	0	0
0	0	0	0	0	0	0
0	0	0	0	0	0	0
0	0	0	0	0	0	0
0	0	0	0	0	0	0
0	0	0	0	0	0	0
0	0	0	0	0	0	0
0	0	0	0	0	0	0
0	0	0	0	0	0	0
0	0	0	0	0	0	0
0	0	0	0	0	0	0
0	0	0	0	0	0	0
0	0	0	0	0	0	0
0	0	0	0	0	0	0
0	0	0	0	0	0	0
0	0	0	0	0	0	0
0	0	0	0	0	0	0
0	0	0	0	0	0	0
0	0	0	0	0	0	0
0	0	0	0	0	0	0
0	0	0	0	0	0	0
0	0	0	0	0	0	0
0	0	0	0	0	0	0
0	0	0	0	0	0	0
0	0	0	0	0	0	0
0	0	0	0	0	0	0
0	0	0	0	0	0	0
0	0	0	0	0	0	0
0	0	0	0	0	0	0
0	0	0	0	0	0	0
0	0	0	0	0	0	0
0	0	0	0	0	0	0
0	0	0	0	0	0	0
0	0	0	0	0	0	0
0	0	0	0	0	0	0
0	0	0	0	0	0	0
0	0	0	0	0	0	0
0	0	0	0	0	0	0
0	0	0	0	0	0	0
0	0	0	0	0	0	0
0	0	0	0	0	0	0
0	0	0	0	0	0	0
0	0	0	0	0	0	0
0	0	0	0	0	0	0
0	0	0	0	0	0	0
0	0	0	0	0	0	0
0	0	0	0	0	0	0
0	0	0	0	0	0	0
0	0	0	0	0	0	0
0	0	0	0	0	0	0
0	0	0	0	0	0	0
0	0	0	0	0	0	0
0	0	0	0	0	0	0
0	0	0	0	0	0	0
0	0	0	0	0	0	0
0	0	0	0	0	0	0
0	0	0	0	0	0	0
0	0	0	0	0	0	0
0	0	0	0	0	0	0
0	0	0	0	0	0	0
0	0	0	0	0	0	0
0	0	0	0	0	0	0
0	0	0	0	0	0	0
0	0	0	0	0	0	0
0	0	0	0	0	0	0
0	0	0	0	0	0	0
0	0	0	0	0	0	0
0	0	0	0	0	0	0
0	0	0	0	0	0	0
0	0	0	0	0	0	0
0	0	0	0	0	0	0
0	0	0	0	0	0	0
0	0	0	0	0	0	0
0	0	0	0	0	0	0
0	0	0	0	0	0	0
0	0	0	0	0	0	0
0	0	0	0	0	0	0
0	0	0	0	0	0	0
0	0	0	0	0	0	0
0	0	0	0	0	0	0
0	0	0	0	0	0	0
0	0	0	0	0	0	0
0	0	0	0	0	0	0
0	0	0	0	0	0	0
0	0	0	0	0	0	0
0	0	0	0	0	0	0
0	0	0	0	0	0	0
0	0	0	0	0	0	0
0	0	0	0	0	0	0
0	0	0	0	0	0	0
0	0	0	0	0	0	0
0	0	0	0	0	0	0
0	0	0	0	0	0	0
0	0	0	0	0	0	0
0	0	0	0	0	0	0
0	0	0	0	0	0	0
0	0	0	0	0	0	0
0	0	0	0	0	0	0
0	0	0	0	0	0	0
0	0	0	0	0	0	0
0	0	0	0	0	0	0
0	0	0	0	0	0	0
0	0	0	0	0	0	0
0	0	0	0	0	0	0
0	0	0	0	0	0	0
0	0	0	0	0	0	0
0	0	0	0	0	0	0
0	0	0	0	0	0	0
0	0	0	0	0	0	0
0	0	0	0	0	0	0
0	0	0	0	0	0	0
0	0	0	0	0	0	0
0	0	0	0	0	0	0
0	0	0	0	0	0	0
0	0	0	0	0	0	0
0	0	0	0	0	0	0
0	0	0	0	0	0	0
0	0	0	0	0	0	0
0	0	0	0	0	0	0
0	0	0	0	0	0	0
0	0	0	0	0	0	0
0	0	0	0	0	0	0
0	0	0	0	0	0	0
0	0	0	0	0	0	0
0	0	0	0	0	0	0
0	0	0	0	0	0	0
0	0	0	0	0	0	0
0	0	0	0	0	0	0
0	0	0	0	0	0	0
0	0	0	0	0	0	0
0	0	0	0	0	0	0
0	0	0	0	0	0	0
0	0	0	0	0	0	0
0	0	0	0	0	0	0
0	0	0	0	0	0	0
0	0	0	0	0	0	0
0	0	0	0	0	0	0
0	0	0	0	0	0	0
0	0	0	0	0	0	0
0	0	0	0	0	0	0
0	0	0	0	0	0	0
0	0	0	0	0	0	0
0	0	0	0	0	0	0
0	0	0	0	0	0	0
0	0	0	0	0	0	0
0	0	0	0	0	0	0
0	0	0	0	0	0	0
0	0	0	0	0	0	0
0	0	0	0	0	0	0
0	0	0	0	0	0	0
0	0	0	0	0	0	0
0	0	0	0	0	0	0
0	0	0	0	0	0	0
0	0	0	0	0	0	0
0	0	0	0	0	0	0
0	0	0	0	0	0	0
0	0	0	0	0	0	0
0	0	0	0	0	0	0
0	0	0	0	0	0	0
0	0	0	0	0	0	0
0	0	0	0	0	0	0
0	0	0	0	0	0	0
0	0	0	0	0	0	0
0	0	0	0	0	0	0
0	0	0	0	0	0	0
0	0	0	0	0	0	0
0	0	0	0	0	0	0
0	0	0	0	0	0	0
0	0	0	0	0	0	0
0	0	0	0	0	0	0
0	0	0	0	0	0	0
0	0	0	0	0	0	0
0	0	0	0	0	0	0
0	0	0	0	0	0	0
0	0	0	0	0	0	0
0	0	0	0	0	0	0
0	0	0	0	0	0	0
0	0	0	0	0	0	0
0	0	0	0	0	0	0
0	0	0	0	0	0	0
0	0	0	0	0	0	0
0	0	0	0	0	0	0
0	0	0	0	0	0	0
0	0	0	0	0	0	0
0	0	0	0	0	0	0
0	0	0	0	0	0	0
0	0	0	0	0	0	0
0	0	0	0	0	0	0
0	0	0	0	0	0	0
0	0	0	0	0	0	0
0	0	0	0	0	0	0
0	0	0	0	0	0	0
0	0	0	0	0	0	0
0	0	0	0	0	0	0
0	0	0	0	0	0	0
0	0	0	0	0	0	0
0	0	0	0	0	0	0
0	0	0	0	0	0	0
0	0	0	0	0	0	0
0	0	0	0	0	0	0
0	0	0	0	0	0	0
0	0	0	0	0	0	0
0	0	0	0	0	0	0
0	0	0	0	0	0	0
0	0	0	0	0	0	0
0	0	0	0	0	0	0
0	0	0	0	0	0	0
0	0	0	0	0	0	0
0	0	0	0	0	0	0
0	0	0	0	0	0	0
0	0	0	0	0	0	0
0	0	0	0	0	0	0
0	0	0	0	0	0	0
0	0	0	0	0	0	0
0	0	0	0	0	0	0
0	0	0	0	0	0	0
0	0	0	0	0	0	0
0	0	0	0	0	0	0
0	0	0	0	0	0	0
0	0	0	0	0	0	0
0	0	0	0	0	0	0
0	0	0	0	0	0	0
0	0	0	0	0	0	0
0	0	0	0	0	0	0
0	0	0	0	0	0	0
0	0	0	0	0	0	0
0	0	0	0	0	0	0
0	0	0	0	0	0	0
0	0	0	0	0	0	0
0	0	0	0	0	0	0
0	0	0	0	0	0	0
0	0	0	0	0	0	0
0	0	0	0	0	0	0
0	0	0	0	0	0	0
0	0	0	0	0	0	0
0	0	0	0	0	0	0
0	0	0	0	0	0	0
0	0	0	0	0	0	0
0	0	0	0	0	0	0
0	0	0	0	0	0	0
0	0	0	0	0	0	0
0	0	0	0	0	0	0
0	0	0	0	0	0	0
0	0	0	0	0	0	0
0	0	0	0	0	0	0
0	0	0	0	0	0	0
0	0	0	0	0	0	0
0	0	0	0	0	0	0
0	0	0	0	0	0	0
0	0	0	0	0	0	0
0	0	0	0	0	0	0
0	0	0	0	0	0	0
0	0	0	0	0	0	0
0	0	0	0	0	0	0
0	0	0	0	0	0	0
0	0	0	0	0	0	0
0	0	0	0	0	0	0
0	0	0	0	0	0	0
0	0	0	0	0	0	0
0	0	0	0	0	0	0
0	0	0	0	0	0	0
0	0	0	0	0	0	0
0	0	0	0	0	0	0
0	0	0	0	0	0	0
0	0	0	0	0	0	0
0	0	0	0	0	0	0
0	0	0	0	0	0	0
0	0	0	0	0	0	0
0	0	0	0	0	0	0
0	0	0	0	0	0	0
0	0	0	0	0	0	0
0	0	0	0	0	0	0
0	0	0	0	0	0	0
0	0	0	0	0	0	0
0	0	0	0	0	0	0
0	0	0	0	0	0	0
0	0	0	0	0	0	0
0	0	0	0	0	0	0
0	0	0	0	0	0	0
0	0	0	0	0	0	0
0	0	0	0	0	0	0
0	0	0	0	0	0	0
0	0	0	0	0	0	0
0	0	0	0	0	0	0
0	0	0	0	0	0	0
0	0	0	0	0	0	0
0	0	0	0	0	0	0
0	0	0	0	0	0	0
0	0	0	0	0	0	0
0	0	0	0	0	0	0
0	0	0	0	0	0	0
0	0	0	0	0	0	0
0	0	0	0	0	0	0
0	0	0	0	0	0	0
0	0	0	0	0	0	0
0	0	0	0	0	0	0
0	0	0	0	0	0	0
0	0	0	0	0	0	0
0	0	0	0	0	0	0
0	0	0	0	0	0	0
0	0	0	0	0	0	0
0	0	0	0	0	0	0
0	0	0	0	0	0	0
0	0	0	0	0	0	0
0	0	0	0	0	0	0
0	0	0	0	0	0	0
0	0	0	0	0	0	0
0	0	0	0	0	0	0
0	0	0	0	0	0	0
0	0	0	0	0	0	0
0	0	0	0	0	0	0
0	0	0	0	0	0	0
0	0	0	0	0	0	0
0	0	0	0	0	0	0
0	0	0	0	0	0	0
0	0	0	0	0	0	0
0	0	0	0	0	0	0
0	0	0	0	0	0	0
0	0	0	0	0	0	0
0	0	0	0	0	0	0
0	0	0	0	0	0	0
0	0	0	0	0	0	0
0	0	0	0	0	0	0
0	0	0	0	0	0	0
0	0	0	0	0	0	0
0	0	0	0	0	0	0
0	0	0	0	0	0	0
0	0	0	0	0	0	0
0	0	0	0	0	0	0
0	0	0	0	0	0	0
0	0	0	0	0	0	0
0	0	0	0	0	0	0
0	0	0	0	0	0	0
0	0	0	0	0	0	0
0	0	0	0	0	0	0
0	0	0	0	0	0	0
0	0	0	0	0	0	0
0	0	0	0	0	0	0
0	0	0	0	0	0	0
0	0	0	0	0	0	0
0	0	0	0	0	0	0
0	0	0	0	0	0	0
0	0	0	0	0	0	0
0	0	0	0	0	0	0
0	0	0	0	0	0	0
0	0	0	0	0	0	0
0	0	0	0	0	0	0
0	0	0	0	0	0	0
0	0	0	0	0	0	0
0	0	0	0	0	0	0
0	0	0	0	0	0	0
0	0	0	0	0	0	0
0	0	0	0	0	0	0
0	0	0	0	0	0	0
0	0	0	0	0	0	0
0	0	0	0	0	0	0
0	0	0	0	0	0	0
0	0	0	0	0	0	0
0	0	0	0	0	0	0
0	0	0	0	0	0	0
0	0	0	0	0	0	0
0	0	0	0	0	0	0
0	0	0	0	0	0	0
0	0	0	0	0	0	0
0	0	0	0	0	0	0
0	0	0	0	0	0	0
0	0	0	0	0	0	0
0	0	0	0	0	0	0
0	0	0	0	0	0	0
0	0	0	0	0	0	0
0	0	0	0	0	0	0
0	0	0	0	0	0	0
0	0	0	0	0	0	0
0	0	0	0	0	0	0
0	0	0	0	0	0	0
0	0	0	0	0	0	0
0	0	0	0	0	0	0
0	0	0	0	0	0	0
0	0	0	0	0	0	0
0	0	0	0	0	0	0
0	0	0	0	0	0	0
0	0	0	0	0	0	0
0	0	0	0	0	0	0
0	0	0	0	0	0	0
0	0	0	0	0	0	0
0	0	0	0	0	0	0
0	0	0	0	0	0	0
0	0	0	0	0	0	0
0	0	0	0	0	0	0
0	0	0	0	0	0	0
0	0	0	0	0	0	0
0	0	0	0	0	0	0
0	0	0	0	0	0	0
0	0	0	0	0	0	0
0	0	0	0	0	0	0
0	0	0	0	0	0	0
0	0	0	0	0	0	0
0	0	0	0	0	0	0
0	0	0	0	0	0	0
0	0	0	0	0	0	0
0	0	0	0	0	0	0
0	0	0	0	0	0	0
0	0	0	0	0	0	0
0	0	0	0	0	0	0
0	0	0	0	0	0	0
0	0	0	0	0	0	0
0	0	0	0	0	0	0
0	0	0	0	0	0	0
0	0	0	0	0	0	0
0	0	0	0	0	0	0
0	0	0	0	0	0	0
[truncated: 1,046,576+ more rows]
