# Supplementary material for: Controllable assembly of sub-1 nm nanowires for the construction of aerogels
Source: Nat Commun. 2026 Mar 17;17:4053. doi: 10.1038/s41467-026-70713-8 (PMC13139467; doi:10.1038/s41467-026-70713-8)
Supplement: Supplementary file 9 — Source Data Fig.4 [file 41467_2026_70713_MOESM9_ESM.xlsx]

## Sheet: Sheet1
Fig.4b					Fig.4g			Fig.4h
Binding Energy (E)		Binding Energy (E)			Stress (kPa)	Strain(%)		Stress (kPa)	Strain(%)
eV	Counts / s	eV	Counts / s		0	0		0.406	0.397
1351	238776	1349	399546		0	0		0.665	0.449
1350	235874	1348	395677		0	0		0.739	0.487
1349	231492	1347	392911		0	0		0.815	0.541
1348	231675	1346	392278		0.131	0		0.906	0.644
1347	232727	1345	391661		0.219	0		0.981	0.681
1346	230520	1344	384846		0.292	0.008		1.036	0.723
1345	225295	1343	382076		0.352	0.008		1.129	0.76
1344	226418	1342	383937		0.6	0.008		1.24	0.812
1343	224202	1341	385813		0.718	0.017		1.314	0.867
1342	223318	1340	382361		0.777	0.016		1.369	0.917
1341	223393	1339	379611		0.893	0.016		1.444	0.972
1340	220637	1338	376544		1.099	0.016		1.574	1.022
1339	219210	1337	380318		1.187	0.016		1.647	1.085
1338	218884	1336	375721		1.275	0.023		1.703	1.152
1337	219874	1335	372584		1.348	0.023		1.741	1.205
1336	217314	1334	373454		1.553	0.034		2	1.296
1335	217789	1333	371860		1.685	0.031		2.074	1.427
1334	218727	1332	371565		1.758	0.042		2.203	1.491
1333	216863	1331	369185		1.817	0.039		2.259	1.572
1332	216595	1330	367559		1.949	0.048		2.295	1.626
1331	217511	1329	365497		2.052	0.047		2.48	1.701
1330	217986	1328	365819		2.17	0.047		2.556	1.783
1329	216817	1327	363539		2.258	0.055		2.611	1.861
1328	215065	1326	363865		2.36	0.064		2.703	1.935
1327	215518	1325	363273		2.433	0.062		2.741	2.016
1326	215977	1324	363529		2.522	0.072		2.907	2.119
1325	215639	1323	361499		2.682	0.07		3.018	2.223
1324	217397	1322	361381		2.771	0.079		3.093	2.331
1323	219595	1321	364058		2.873	0.078		3.166	2.434
1322	218973	1320	361772		2.903	0.078		3.24	2.565
1321	216659	1319	361608		3.005	0.087		3.388	2.683
1320	217601	1318	356619		3.195	0.095		3.463	2.801
1319	219016	1317	355566		3.225	0.104		3.518	2.919
1318	217763	1316	354841		3.357	0.11		3.592	3.116
1317	216804	1315	359000		3.445	0.119		3.703	3.221
1316	217201	1314	355341		3.621	0.126		3.777	3.297
1315	217664	1313	352277		3.709	0.135		3.888	3.43
1314	218685	1312	353585		3.812	0.151		4	3.574
1313	219132	1311	350998		3.9	0.165		4.093	3.731
1312	217015	1310	352552		3.958	0.173		4.166	3.912
1311	215896	1309	356709		4.09	0.18		4.352	4.121
1310	216001	1308	353561		4.208	0.19		4.425	4.303
1309	216743	1307	352044		4.31	0.198		4.482	4.501
1308	220610	1306	350974		4.368	0.213		4.556	4.803
1307	219645	1305	353008		4.442	0.227		4.667	4.918
1306	218409	1304	351866		4.603	0.235		4.722	5.053
1305	219112	1303	348733		4.692	0.244		4.871	5.207
1304	221133	1302	350925		4.809	0.266		4.981	5.405
1303	220978	1301	349358		4.882	0.276		5.038	5.628
1302	221821	1300	346797		4.955	0.289		5.093	5.837
1301	222535	1299	346095		5.132	0.306		5.278	6.083
1300	222076	1298	345872		5.263	0.323		5.333	6.307
1299	221409	1297	347463		5.337	0.353		5.426	6.528
1298	220751	1296	346533		5.425	0.367		5.5	6.761
1297	218233	1295	345363		5.527	0.375		5.592	6.972
1296	217028	1294	347179		5.762	0.392		5.684	7.195
1295	219386	1293	348350		5.85	0.417		5.852	7.468
1294	221337	1292	347540		5.938	0.448		5.926	7.732
1293	222260	1291	344011		6.026	0.469		5.981	8.046
1292	221148	1290	344899		6.098	0.486		6.093	8.357
1291	222708	1289	345182		6.202	0.502		6.241	8.684
1290	222985	1288	341783		6.334	0.516		6.297	8.987
1289	222905	1287	343723		6.408	0.533		6.389	9.496
1288	222310	1286	339570		6.51	0.547		6.463	9.747
1287	224217	1285	345280		6.613	0.573		6.556	9.966
1286	222830	1284	341856		6.773	0.594		6.648	10.215
1285	222239	1283	344143		6.862	0.617		6.778	10.555
1284	224295	1282	344167		6.979	0.656		6.853	10.894
1283	225993	1281	341273		7.067	0.674		6.926	11.286
1282	225383	1280	342319		7.125	0.689		7.019	11.683
1281	225672	1279	339378		7.243	0.713		7.167	12.114
1280	225915	1278	343737		7.375	0.736		7.223	12.52
1279	225959	1277	340834		7.447	0.759		7.316	12.923
1278	227076	1276	341309		7.565	0.79		7.389	13.3
1277	228200	1275	342290		7.638	0.82		7.482	13.68
1276	226759	1274	342723		7.785	0.853		7.519	14.02
1275	227783	1273	343781		7.83	0.874		7.629	14.374
1274	227745	1272	341215		7.947	0.922		7.704	14.702
1273	228395	1271	339931		8.049	0.946		7.779	15.057
1272	229237	1270	343096		8.137	0.976		7.853	15.419
1271	230967	1269	341405		8.313	1		8.074	15.854
1270	229337	1268	340654		8.372	1.03		8.112	16.311
1269	229142	1267	340322		8.489	1.063		8.185	16.781
1268	229596	1266	340559		8.548	1.072		8.278	17.225
1267	228072	1265	343409		8.622	1.078		8.371	17.683
1266	230265	1264	341927		8.71	1.085		8.556	18.155
1265	228603	1263	340028		8.87	1.111		8.612	18.6
1264	226836	1262	340730		8.973	1.142		8.686	19.031
1263	230235	1261	340846		9.032	1.165		8.741	19.511
1262	231296	1260	338049		9.119	1.196		8.834	19.985
1261	231464	1259	340292		9.223	1.228		9.019	20.455
1260	230983	1258	338821		9.355	1.252		9.076	20.954
1259	230913	1257	337039		9.413	1.281		9.112	21.425
1258	231993	1256	336091		9.53	1.313		9.242	21.87
1257	230793	1255	338431		9.603	1.351		9.316	22.298
1256	232133	1254	339636		9.707	1.391		9.463	22.744
1255	233424	1253	336555		9.795	1.422		9.575	23.173
1254	233174	1252	340135		9.927	1.461		9.629	23.647
1253	235326	1251	338173		10.014	1.501		9.705	24.092
1252	237182	1250	341968		10.088	1.538		9.741	24.559
1251	235829	1249	338438		10.263	1.587		9.945	24.991
1250	236339	1248	342156		10.38	1.663		10	25.422
1249	237333	1247	341793		10.468	1.711		10.076	26.155
1248	237549	1246	342281		10.572	1.748		10.167	26.563
1247	239922	1245	340940		10.674	1.788		10.261	26.877
1246	240192	1244	338504		10.85	1.844		10.353	27.283
1245	240138	1243	340783		10.953	1.89		10.427	27.739
1244	241050	1242	342222		11.027	1.946		10.538	28.172
1243	240487	1241	339770		11.113	2.03		10.594	28.591
1242	241503	1240	341856		11.202	2.061		10.667	29.034
1241	240897	1239	340666		11.305	2.1		10.853	29.516
1240	241542	1238	338511		11.422	2.132		10.926	30.37
1239	238946	1237	334502		11.51	2.178		11.038	30.8
1238	236691	1236	334401		11.598	2.216		11.131	31.215
1237	236427	1235	334323		11.7	2.265		11.204	31.569
1236	235762	1234	329404		11.818	2.311		11.335	32.029
1235	234406	1233	326387		11.935	2.397		11.371	32.433
1234	234162	1232	330582		12.008	2.443		11.482	32.866
1233	236306	1231	332303		12.126	2.491		11.538	33.312
1232	237113	1230	336356		12.198	2.531		11.594	33.739
1231	235744	1229	339084		12.302	2.593		11.705	34.135
1230	237170	1228	339294		12.419	2.648		11.817	34.589
1229	237238	1227	342558		12.492	2.693		11.872	34.982
1228	237095	1226	337920		12.61	2.747		11.964	35.392
1227	236251	1225	335419		12.698	2.804		12.057	35.783
1226	236960	1224	334699		12.918	2.873		12.168	36.254
1225	234717	1223	338774		12.962	2.951		12.261	36.645
1224	237309	1222	346144		13.035	3.022		12.335	37.038
1223	245921	1221	350801		13.152	3.101		12.427	37.431
1222	258931	1220	348729		13.211	3.178		12.482	37.849
1221	271265	1219	342997		13.402	3.249		12.632	38.213
1220	277989	1218	333998		13.43	3.311		12.705	38.583
1219	272549	1217	318085		13.563	3.388		12.761	38.984
1218	258538	1216	305691		13.637	3.499		12.835	39.393
1217	239077	1215	296517		13.723	3.554		12.928	39.756
1216	217154	1214	292403		13.841	3.607		13.001	40.082
1215	200389	1213	288580		13.988	3.676		13.094	40.45
1214	192999	1212	290665		14.105	3.755		13.186	40.804
1213	190190	1211	290438		14.208	3.85		13.261	41.142
1212	189191	1210	287964		14.296	3.928		13.354	41.485
1211	186487	1209	286050		14.457	4.028		13.464	41.875
1210	185195	1208	284532		14.56	4.113		13.558	42.201
1209	185890	1207	283064		14.648	4.201		13.594	42.516
1208	185745	1206	286161		14.692	4.34		13.686	43.037
1207	184221	1205	284147		14.808	4.396		13.761	43.285
1206	182471	1204	283403		14.912	4.45		13.817	43.524
1205	180137	1203	280781		15.132	4.521		13.964	43.839
1204	177822	1202	278886		15.162	4.597		14.057	44.205
1203	176236	1201	278981		15.278	4.683		14.132	44.571
1202	174049	1200	278717		15.381	4.77		14.223	44.91
1201	173771	1199	280154		15.557	4.864		14.298	45.278
1200	174282	1198	274323		15.645	4.959		14.373	45.601
1199	172629	1197	273093		15.733	5.043		14.446	45.904
1198	173359	1196	269840		15.807	5.182		14.558	46.189
1197	174495	1195	267861		15.895	5.246		14.613	46.494
1196	169173	1194	266257		15.997	5.3		14.724	46.821
1195	162709	1193	270881		16.143	5.364		14.779	47.091
1194	158041	1192	277368		16.232	5.439		14.891	47.589
1193	159362	1191	292829		16.333	5.519		14.946	47.838
1192	167583	1190	309784		16.407	5.612		15.02	48.072
1191	184819	1189	321635		16.627	5.706		15.187	48.349
1190	209674	1188	326577		16.657	5.793		15.242	48.701
1189	235042	1187	323205		16.788	5.886		15.317	49.029
1188	250538	1186	306944		16.877	5.981		15.427	49.345
1187	253279	1185	287715		16.95	6.059		15.484	49.643
1186	234605	1184	269433		17.097	6.127		15.576	49.958
1185	202867	1183	258711		17.17	6.212		15.687	50.27
1184	170938	1182	253033		17.243	6.332		15.779	50.599
1183	151036	1181	252308		17.332	6.393		15.855	50.941
1182	143624	1180	253930		17.449	6.447		15.946	51.304
1181	141062	1179	251321		17.653	6.534		16.058	51.645
1180	139672	1178	253380		17.727	6.619		16.149	51.96
1179	139927	1177	253317		17.815	6.706		16.149	52.245
1178	139964	1176	255300		17.873	6.792		16.28	52.702
1177	138119	1175	252245		17.962	6.869		16.354	52.913
1176	138526	1174	253056		18.079	6.931		16.411	53.108
1175	140378	1173	252906		18.167	7.01		16.484	53.346
1174	140422	1172	252549		18.241	7.079		16.577	53.631
1173	139615	1171	252249		18.328	7.151		16.669	53.894
1172	138772	1170	254300		18.417	7.228		16.743	54.184
1171	139740	1169	253499		18.607	7.321		16.817	54.483
1170	140651	1168	253233		18.681	7.401		16.946	54.768
1169	141226	1167	253308		18.768	7.487		17.021	55.072
1168	140793	1166	252127		18.827	7.57		17.076	55.383
1167	142227	1165	252370		18.93	7.656		17.187	55.698
1166	142081	1164	254141		19.09	7.743		17.335	56.037
1165	140767	1163	255601		19.15	7.821		17.411	56.379
1164	141717	1162	256257		19.252	7.907		17.446	56.677
1163	141844	1161	254370		19.34	7.991		17.539	56.993
1162	141679	1160	256616		19.413	8.072		17.632	57.267
1161	141364	1159	255828		19.531	8.14		17.743	57.581
1160	139978	1158	253944		19.647	8.228		17.836	57.854
1159	142625	1157	256435		19.736	8.305		17.947	58.168
1158	144040	1156	258078		19.823	8.382		18.002	58.682
1157	143641	1155	259088		19.927	8.461		18.04	58.878
1156	143635	1154	259978		20.073	8.562		18.169	59.112
1155	144912	1153	256482		20.147	8.641		18.299	59.373
1154	145315	1152	255239		20.235	8.788		18.373	59.701
1153	144594	1151	258220		20.337	8.866		18.484	60.027
1152	143693	1150	257696		20.425	8.92		18.558	60.342
1151	145128	1149	258296		20.587	8.999		18.651	60.681
1150	146179	1148	256617		20.645	9.094		18.724	60.967
1149	146017	1147	257477		20.762	9.196		18.836	61.271
1148	146143	1146	260015		20.836	9.282		18.909	61.544
1147	145199	1145	258864		20.938	9.366		18.966	61.859
1146	145373	1144	258411		21.027	9.444		19.04	62.104
1145	145033	1143	261144		21.158	9.539		19.169	62.381
1144	147291	1142	260754		21.232	9.67		19.206	62.627
1143	146701	1141	256931		21.32	9.742		19.299	62.916
1142	145680	1140	261484		21.437	9.804		19.392	63.193
1141	147650	1139	261060		21.642	9.897		19.522	63.507
1140	149122	1138	260943		21.702	9.991		19.558	63.821
1139	149126	1137	259018		21.774	10.084		19.669	64.343
1138	147814	1136	261269		21.862	10.146		19.762	64.588
1137	147220	1135	263400		21.935	10.171		19.836	64.798
1136	148605	1134	261971		22.082	10.155		20.096	65.115
1135	148777	1133	263861		22.214	10.153		20.152	65.48
1134	148899	1132	262503		22.273	10.155		20.187	66.133
1133	150634	1131	264991		22.375	10.21		20.299	66.446
1132	149289	1130	265261		22.433	10.256		20.392	66.645
1131	149924	1129	265914		22.668	10.326		20.614	66.945
1130	150073	1128	265887		22.757	10.481		20.688	67.282
1129	149463	1127	267502		22.874	10.562		20.762	67.858
1128	150276	1126	265997		22.977	10.645		20.817	68.187
1127	150743	1125	262779		23.02	10.702		20.928	68.384
1126	151755	1124	265347		23.168	10.772		21.003	68.605
1125	152528	1123	265523		23.299	10.848		21.096	68.906
1124	152075	1122	267611		23.402	10.928		21.188	69.206
1123	152595	1121	268895		23.46	11.004		21.263	69.457
1122	152989	1120	271153		23.577	11.092		21.355	69.758
1121	152226	1119	271486		23.725	11.17		21.54	70.12
1120	152768	1118	270861		23.812	11.231		21.634	70.452
1119	153513	1117	267829		23.872	11.278		21.707	71.035
1118	153445	1116	269578		23.973	11.263		21.762	71.352
1117	153652	1115	271051		24.062	11.207		21.855	71.572
1116	155385	1114	269328		24.179	11.161		21.966	71.811
1115	154853	1113	267895		24.238	11.122		22.059	72.15
1114	153997	1112	269619		24.355	11.116		22.114	72.633
1113	154373	1111	270478		24.443	11.168		22.225	72.866
1112	155793	1110	269586		24.517	11.224		22.318	73.129
1111	156363	1109	272609		24.663	11.269		22.503	73.403
1110	156283	1108	272732		24.766	11.286		22.577	73.73
1109	156411	1107	272910		24.838	11.279		22.652	74.359
1108	155848	1106	272537		24.927	11.277		22.725	74.645
1107	156922	1105	276005		25.029	11.285		22.819	74.857
1106	158636	1104	274762		25.147	11.342		22.928	75.105
1105	157419	1103	275634		25.22	11.403		23.022	75.46
1104	157352	1102	276192		25.278	11.473		23.078	75.953
1103	157412	1101	277360		25.411	11.552		23.189	76.216
1102	159372	1100	278318		25.469	11.623		23.263	76.451
1101	161355	1099	274675		25.645	11.707		23.503	76.737
1100	160830	1098	274064		25.719	11.786		23.56	77.106
1099	160353	1097	276995		25.836	11.879		23.634	77.813
1098	160078	1096	277357		25.909	11.964		23.726	78.15
1097	160126	1095	277254		25.983	12.05		23.819	78.371
1096	161266	1094	279756		26.056	12.12		23.856	78.582
1095	161340	1093	280880		26.158	12.182		23.931	78.86
1094	162603	1092	280548		26.217	12.238		24.003	79.091
1093	162303	1091	276867		26.335	12.286		24.114	79.341
1092	160294	1090	279867		26.407	12.333		24.171	79.603
1091	162544	1089	278083		26.554	12.379		24.281	79.905
1090	163855	1088	277793		26.628	12.432		24.356	80.164
1089	162914	1087	281356		26.687	12.479		24.448	80.466
1088	164172	1086	282857		26.775	12.533		24.484	80.769
1087	164628	1085	283316		26.877	12.589		24.56	81.07
1086	164952	1084	282398		26.965	12.644		24.707	81.329
1085	163916	1083	283090		27.068	12.698		24.781	81.646
1084	164338	1082	280736		27.097	12.755		24.874	82.169
1083	164187	1081	281103		27.2	12.815		24.948	82.427
1082	162900	1080	284795		27.317	12.854		25.04	82.677
1081	164952	1079	286257		27.508	12.824		25.152	82.992
1080	165869	1078	281283		27.567	12.783		25.282	83.345
1079	167271	1077	285690		27.64	12.752		25.337	83.879
1078	167984	1076	287975		27.713	12.684		25.411	84.169
1077	166149	1075	289129		27.83	12.721		25.504	84.414
1076	165599	1074	290175		27.992	12.783		25.672	84.69
1075	166960	1073	285770		28.079	12.84		25.745	85.281
1074	167502	1072	288129		28.153	12.908		25.819	85.581
1073	167287	1071	289234		28.212	12.979		25.912	85.84
1072	167742	1070	289029		28.328	13.048		25.966	86.063
1071	168512	1069	291383		28.432	13.121		26.041	86.362
1070	169197	1068	290771		28.533	13.189		26.134	86.653
1069	168525	1067	291685		28.593	13.254		26.226	86.928
1068	169403	1066	291827		28.695	13.321		26.3	87.212
1067	170408	1065	293585		28.783	13.378		26.375	87.542
1066	170971	1064	292476		28.887	13.441		26.467	87.855
1065	170704	1063	292615		28.945	13.494		26.56	88.143
1064	171788	1062	292054		29.047	13.565		26.634	88.626
1063	172759	1061	294142		29.12	13.619		26.672	88.876
1062	172847	1060	296032		29.208	13.683		26.782	89.136
1061	171507	1059	294587		29.282	13.721		26.966	89.503
1060	173187	1058	295142		29.37	13.744		27.042	89.934
1059	174131	1057	296320		29.442	13.737		27.152	90.627
1058	175387	1056	296339		29.531	13.735		27.227	90.954
1057	174547	1055	297314		29.618	13.728		27.263	91.205
1056	174009	1054	299498		29.78	13.745		27.413	91.478
1055	173900	1053	299188		29.839	13.792		27.522	91.831
1054	174323	1052	299366		29.942	13.853		27.56	92.403
1053	173689	1051	301492		30	13.922		27.634	92.692
1052	175264	1050	300352		30.088	13.993		27.763	92.966
1051	176270	1049	301274		30.293	14.072		27.893	93.31
1050	175376	1048	301755		30.352	14.149		27.966	93.687
1049	177140	1047	303086		30.469	14.283		28.06	94.339
1048	177145	1046	302452		30.543	14.338		28.152	94.658
1047	177109	1045	300779		30.617	14.361		28.189	94.905
1046	178236	1044	303214		30.733	14.385		28.337	95.207
1045	178369	1043	306182		30.865	14.391		28.448	95.573
1044	180605	1042	308201		30.953	14.367		28.504	95.96
1043	179857	1041	305517		31.057	14.346		28.56	96.369
1042	177941	1040	306942		31.129	14.338		28.634	96.72
1041	179572	1039	308310		31.247	14.329		28.745	97.034
1040	179745	1038	303740		31.335	14.354		28.819	97.375
1039	180660	1037	308154		31.408	14.407		28.893	97.687
1038	181620	1036	308460		31.467	14.477		28.968	97.974
1037	180951	1035	308139		31.569	14.549		29.078	98.305
1036	181463	1034	310545		31.716	14.61		29.154	98.682
1035	183306	1033	310237		31.79	14.665		29.227	99.008
1034	183164	1032	311370		31.818	14.682		29.32	99.583
1033	182983	1031	310657		31.951	14.61		29.413	99.884
1032	183330	1030	313097		32.023	14.524		29.448	100.132
1031	181637	1029	315923		32.112	14.43		29.56	100.367
1030	182771	1028	315731		32.17	14.352		29.672	100.697
1029	183785	1027	315634		32.259	14.322		29.726	101.021
1028	182922	1026	316765		32.332	14.368		29.783	101.365
1027	184399	1025	317869		32.435	14.415		29.912	101.691
1026	185712	1024	320448		32.537	14.463		30.042	102.123
1025	184571	1023	322202		32.654	14.533		30.116	102.54
1024	185272	1022	320540		32.727	14.603		30.189	102.906
1023	185976	1021	322366		32.815	14.674		30.282	103.51
1022	188971	1020	323904		32.933	14.744		30.357	103.729
1021	187675	1019	324840		33.065	14.821		30.413	103.968
1020	187020	1018	326410		33.168	14.891		30.524	104.24
1019	188734	1017	330810		33.255	15.002		30.616	104.582
1018	188555	1016	327898		33.358	15.069		30.672	104.923
1017	190020	1015	327495		33.447	15.124		30.709	105.26
1016	190156	1014	323356		33.637	15.194		30.931	105.654
1015	189525	1013	324137		33.695	15.283		31.042	106.138
1014	189857	1012	322828		33.798	15.368		31.116	106.593
1013	191160	1011	323108		33.872	15.485		31.189	106.987
1012	189925	1010	323449		33.96	15.53		31.265	107.417
1011	190108	1009	324926		34.062	15.586		31.413	107.835
1010	190249	1008	327173		34.193	15.641		31.486	108.164
1009	190530	1007	331081		34.253	15.702		31.542	108.764
1008	190592	1006	335996		34.34	15.766		31.616	109.105
1007	192178	1005	338539		34.443	15.845		31.672	109.356
1006	192383	1004	339057		34.532	15.906		31.801	109.667
1005	191613	1003	342233		34.605	15.968		31.895	110.087
1004	193902	1002	346101		34.693	16.03		31.949	110.494
1003	194725	1001	350271		34.795	16.11		32.042	110.858
1002	195913	1000	348769		34.898	16.172		32.154	111.225
1001	195988	999	344448		35.045	16.249		32.227	111.631
1000	197387	998	341162		35.103	16.312		32.283	112.006
999	198440	997	336418		35.206	16.389		32.375	112.349
998	197121	996	335679		35.293	16.451		32.451	112.673
997	195389	995	333647		35.397	16.522		32.505	113.04
996	193915	994	327016		35.425	16.569		32.579	113.397
995	193887	993	323331		35.557	16.639		32.672	113.681
994	195170	992	320715		35.646	16.695		32.745	114.231
993	195710	991	319184		35.718	16.756		32.839	114.558
992	194801	990	317317		35.778	16.811		32.913	114.859
991	193290	989	318449		35.88	16.874		33.116	115.33
990	192957	988	316168		35.968	16.937		33.192	115.867
989	190847	987	318647		36.042	17.037		33.283	116.388
988	190522	986	321868		36.158	17.091		33.375	116.848
987	192951	985	328636		36.277	17.155		33.413	117.267
986	190621	984	342125		36.349	17.208		33.579	117.669
985	191689	983	354579		36.423	17.256		33.672	118.039
984	194292	982	368101		36.541	17.241		33.709	118.429
983	194892	981	381106		36.643	17.13		33.764	118.859
982	197936	980	390739		36.702	17.054		33.876	119.316
981	199804	979	387250		36.803	16.99		34.042	119.749
980	202489	978	376319		36.863	16.984		34.098	120.221
979	207292	977	357571		36.951	16.981		34.192	120.693
978	209586	976	339195		37.053	17.013		34.265	121.423
977	210373	975	324001		37.127	17.037		34.339	121.709
976	210183	974	309813		37.215	17.06		34.432	122.028
975	205566	973	302143		37.333	17.091		34.505	122.328
974	200813	972	294790		37.405	17.131		34.598	122.681
973	198606	971	288390		37.478	17.178		34.672	123.11
972	198202	970	279070		37.597	17.217		34.728	123.556
971	197166	969	269298		37.757	17.281		34.933	124
970	193320	968	259762		37.845	17.348		34.968	124.499
969	190063	967	250180		37.918	17.411		35.061	125.333
968	186531	966	245292		37.977	17.466		35.154	125.714
967	185084	965	247350		38.08	17.531		35.227	125.986
966	184005	964	246503		38.153	17.575		35.339	126.394
965	180864	963	245176		38.242	17.623		35.432	126.85
964	181632	962	246300		38.3	17.662		35.524	127.296
963	181228	961	246638		38.403	17.71		35.598	127.74
962	180662	960	245340		38.49	17.763		35.636	128.249
961	183394	959	247607		38.637	17.824		35.728	128.642
960	184780	958	245797		38.725	17.879		35.839	129.035
959	183439	957	247310		38.842	17.997		35.895	129.452
958	181878	956	246134		38.901	18.043		35.933	129.846
957	182434	955	246634		39.003	18.091		36.024	130.263
956	183081	954	247174		39.092	18.137		36.118	130.656
955	184607	953	248430		39.209	18.201		36.192	131.113
954	185361	952	248312		39.297	18.263		36.227	131.558
953	184793	951	246353		39.385	18.318		36.358	132.319
952	185789	950	244411		39.502	18.38		36.451	132.696
951	184395	949	247619		39.605	18.434		36.488	133.009
950	184358	948	249730		39.678	18.488		36.562	133.375
949	185353	947	249206		39.767	18.536		36.673	133.819
948	186108	946	249099		39.839	18.614		36.765	134.265
947	185686	945	249120		39.928	18.645		36.821	134.699
946	187161	944	250138		40.03	18.685		36.877	135.195
945	186962	943	249909		40.147	18.722		36.968	135.628
944	187037	942	249973		40.25	18.777		37.08	136.072
943	188176	941	250948		40.338	18.832		37.118	136.553
942	188629	940	249408		40.412	18.872		37.192	137.064
941	187479	939	249993		40.5	18.91		37.358	137.559
940	189029	938	252798		40.602	18.958		37.413	138.06
939	189599	937	254327		40.69	18.998		37.488	138.605
938	188385	936	252835		40.793	19.035		37.524	139.115
937	188017	935	254012		40.822	19.073		37.636	139.599
936	188592	934	253395		41.013	19.12		37.747	140.164
935	190521	933	254405		41.071	19.162		37.859	140.779
934	191912	932	255131		41.173	19.19		37.951	141.327
933	191974	931	253000		41.232	19.214		38.025	141.929
932	191131	930	254398		41.32	19.255		38.08	142.53
931	191281	929	255416		41.497	19.284		38.211	143.108
930	192890	928	255995		41.555	19.325		38.339	143.668
929	191472	927	255467		41.658	19.402		38.396	144.296
928	190966	926	255404		41.76	19.442		38.451	144.924
927	193276	925	255977		41.818	19.472		38.562	145.537
926	192289	924	256930		42.025	19.489		38.655	146.09
925	192478	923	258418		42.127	19.502		38.709	146.652
924	194390	922	258669		42.2	19.52		38.785	147.159
923	194774	921	257452		42.288	19.526		38.821	147.563
922	194874	920	258379		42.376	19.557		38.951	148.038
921	195432	919	259469		42.523	19.59		39.006	148.507
920	194645	918	260353		42.61	19.628		39.08	148.964
919	194863	917	259276		42.67	19.668		39.118	149.394
918	195653	916	261325		42.772	19.714		39.247	149.879
917	196627	915	261557		42.86	19.739		39.303	150.405
916	196702	914	259415		42.963	19.76		39.396	150.95
915	198442	913	260588		43.022	19.799		39.506	151.46
914	197105	912	265058		43.109	19.84		39.581	152.402
913	196940	911	263066		43.212	19.871		39.636	152.872
912	198907	910	262421		43.257	19.908		39.709	153.32
911	198676	909	261704		43.403	19.949		39.821	153.777
910	198977	908	260220		43.505	19.988		39.914	154.415
909	199160	907	259867		43.593	20.01		40.007	155.061
908	199633	906	263531		43.697	20.017		40.118	155.605
907	200124	905	263847		43.725	20.011		40.211	156.224
906	199738	904	262778		43.828	20.004		40.265	156.888
905	199535	903	265304		43.916	19.986		40.303	157.453
904	200566	902	264299		43.99	19.987		40.415	158.351
903	200601	901	264136		44.077	20.01		40.507	158.772
902	200938	900	264606		44.194	20.035		40.581	159.206
901	199669	899	264003		44.414	20.065		40.712	159.676
900	198522	898	266114		44.488	20.103		40.785	160.213
899	199885	897	266290		44.59	20.175		40.84	160.837
898	200758	896	266643		44.678	20.215		40.914	161.463
897	202081	895	264979		44.752	20.253		41.006	161.988
896	201828	894	266183		44.898	20.299		41.118	162.536
895	203656	893	267153		45.001	20.353		41.174	163.19
894	205091	892	266439		45.075	20.449		41.229	164.146
893	204848	891	265000		45.192	20.486		41.341	164.618
892	201958	890	266551		45.265	20.525		41.433	165.099
891	203341	889	267317		45.455	20.564		41.562	165.638
890	203133	888	267491		45.513	20.612		41.636	166.254
889	202457	887	268671		45.646	20.689		41.712	166.883
888	202946	886	268003		45.72	20.73		41.785	167.562
887	203241	885	269366		45.778	20.759		41.84	168.252
886	204398	884	269118		45.925	20.798		41.933	168.814
885	204025	883	269215		46.057	20.845		42.006	169.339
884	205746	882	271702		46.13	20.892		42.082	170.252
883	204691	881	270992		46.218	20.946		42.137	170.738
882	205721	880	271068		46.35	20.993		42.229	171.208
881	207845	879	270490		46.438	21.049		42.377	171.902
880	206923	878	271923		46.497	21.096		42.471	172.741
879	205922	877	272069		46.6	21.15		42.526	173.953
878	206694	876	271923		46.658	21.197		42.636	174.597
877	207935	875	271753		46.761	21.245		42.693	175.156
876	207739	874	272282		46.848	21.299		42.952	175.917
875	208387	873	272197		46.922	21.336		43.006	176.816
874	208561	872	272408		46.952	21.375		43.063	177.839
873	208380	871	274303		47.083	21.424		43.174	178.791
872	208050	870	273317		47.171	21.461		43.267	179.669
871	208976	869	273255		47.303	21.51		43.303	180.347
870	210556	868	274429		47.392	21.555		43.377	181.123
869	210641	867	274336		47.464	21.62		43.471	181.8
868	210117	866	275044		47.582	21.674		43.562	182.519
867	208665	865	276436		47.655	21.728		43.6	183.213
866	210004	864	276293		47.685	21.776		43.656	184.012
865	211926	863	278107		47.817	21.83		43.766	184.691
864	212253	862	274296		47.904	21.868		43.823	185.813
863	211245	861	276122		47.978	21.937		43.897	186.549
862	211726	860	278382		48.065	21.985		43.989	187.201
861	213575	859	279025		48.168	22.024		44.194	188.028
860	212926	858	276492		48.257	22.064		44.229	189.008
859	211104	857	276527		48.33	22.111		44.285	190.04
858	212463	856	278173		48.417	22.158		44.397	190.983
857	214778	855	277563		48.534	22.194		44.453	191.805
856	214170	854	277618		48.667	22.243		44.562	192.656
855	212840	853	279126		48.77	22.282		44.656	193.533
854	214428	852	277039		48.828	22.33		44.729	194.33
853	213870	851	277188		48.931	22.39		44.823	195.168
852	214071	850	277249		49.018	22.431		44.859	196.003
851	214234	849	280654		49.092	22.468		45.008	196.853
850	214991	848	280887		49.21	22.507		45.1	197.651
849	216431	847	279752		49.342	22.564		45.156	198.539
848	215025	846	279229		49.4	22.609		45.194	199.337
847	214715	845	280329		49.473	22.665		45.303	200.266
846	215004	844	280679		49.591	22.718		45.397	200.971
845	214694	843	280101		49.707	22.773		45.453	201.729
844	214948	842	277786		49.825	22.829		45.488	202.435
843	216089	841	279733		49.898	22.883		45.582	203.208
842	216932	840	280004		50.016	22.938		45.693	203.915
841	216137	839	281161		50.06	22.985		45.785	204.711
840	216680	838	282226		50.06	23.022		45.823	205.498
839	216068	837	282138		50.06	23.046		45.916	206.27
838	217240	836	284784		50.06	23.03		46.008	207.003
837	219227	835	283324		50.06	22.975		46.044	207.694
836	219613	834	283980		50.06	22.881		46.12	208.412
835	218185	833	283049		50.06	22.758		46.231	209.13
834	217598	832	283310		50.06	22.6		46.323	209.812
833	218583	831	285636		50.06	22.478		46.379	211.031
832	219585	830	285375		50.06	22.367		46.453	211.657
831	219048	829	283514		50.06	22.258		46.545	212.321
830	220486	828	284982		50.06	22.171		46.693	213.185
829	221256	827	284506		50.06	22.047		46.749	214.308
828	220338	826	285327		50.06	21.992		46.785	215.316
827	220956	825	285915		50.06	21.939		46.916	216.34
826	220893	824	285066		50.06	21.893		47.044	217.661
825	218152	823	283424		50.06	21.828		47.12	218.822
824	217589	822	282588		50.06	21.776		47.229	219.892
823	218879	821	283610		50.06	21.689		47.305	221.136
822	218609	820	283517		50.06	21.659		47.341	222.408
821	218221	819	284723		50.06	21.617		47.415	223.242
820	218331	818	286445		50.06	21.588		47.527	224.107
819	219616	817	285550		50.06	21.54		47.6	225.006
818	219564	816	284800		50.06	21.501		47.638	226.344
817	218122	815	284091		50.06	21.464		47.749	227.103
816	219168	814	286155		50.045	21.424		47.842	227.846
815	218291	813	285535		50.03	21.383		47.953	228.746
814	219504	812	287660		50.03	21.347		48.008	229.831
813	220357	811	287228		50.03	21.307		48.082	230.723
812	219616	810	285872		50.03	21.258		48.194	231.653
811	219155	809	288472		50.03	21.214		48.305	232.842
810	219162	808	290980		50.03	21.173		48.379	233.811
809	221247	807	288452		50.03	21.136		48.472	234.712
808	221439	806	289654		50.03	21.071		48.545	235.823
807	221191	805	292231		50.03	21.056		48.6	236.897
806	220689	804	288901		50.03	21.032		48.676	237.747
805	220515	803	289663		50.03	21.009		48.804	238.65
804	221185	802	291706		50.03	20.987		48.861	239.653
803	221848	801	291894		50.03	20.955		48.935	241.235
802	222296	800	291753		50.03	20.933		49.008	241.98
801	221503	799	291480		50.03	20.907		49.12	242.782
800	223099	798	291543		50.03	20.876		49.175	243.527
799	222158	797	290102		50.03	20.845		49.232	244.465
798	221107	796	291406		50.03	20.821		49.341	245.344
797	221180	795	293496		50.03	20.798		49.435	246.296
796	224820	794	293841		50.03	20.769		49.657	247.581
795	226703	793	290002		50.03	20.728		49.731	248.807
794	225203	792	293256		50.03	20.707		49.805	250.103
793	225054	791	292367		50.03	20.69		49.861	251.412
792	222960	790	290102		50.03	20.675		49.935	252.679
791	223294	789	293519		50.03	20.65		50.009	253.619
790	225419	788	292294		50.03	20.628		50.046	254.694
789	225460	787	293313		50.03	20.587		50.046	255.546
788	226233	786	295166		50.03	20.574		50.046	256.145
787	227639	785	296994		50.03	20.557		50.046	256.368
786	227026	784	296646		50.03	20.54		50.046	256.275
785	226994	783	295558		50.03	20.502		50.046	255.424
784	227030	782	296460		50.03	20.487		50.046	254.888
783	227261	781	297706		50.03	20.47		50.046	254.442
782	227619	780	295861		50.03	20.463		50.046	254.01
781	227378	779	296637		50.03	20.44		50.046	253.492
780	226470	778	296007		50.03	20.426		50.046	253.018
779	228142	777	298125		50.03	20.41		50.046	252.323
778	228135	776	299262		50.03	20.376		50.046	252.013
777	228656	775	298079		50.03	20.362		50.046	251.761
776	228179	774	298008		50.03	20.355		50.046	251.475
775	228042	773	298232		50.03	20.34		50.046	251.135
774	229940	772	298065		50.03	20.324		50.046	250.795
773	231458	771	298877		50.03	20.306		50.008	250.493
772	230811	770	298534		50.03	20.293		49.973	250.194
771	230024	769	302558		50.03	20.277		49.768	249.895
770	230405	768	301217		50.03	20.259		49.712	249.567
769	231522	767	300463		50.03	20.246		49.638	248.926
768	232344	766	301242		50.03	20.229		49.508	248.09
767	230375	765	300852		50.03	20.215		49.435	246.897
766	231736	764	303071		50.03	20.2		49.305	244.911
765	233601	763	303475		50.03	20.183		49.232	242.778
764	231670	762	302105		50.03	20.167		49.138	238.714
763	231941	761	301827		50.03	20.15		49.082	236.697
762	233164	760	303389		50.03	20.143		49.008	235.197
761	232646	759	302934		50.03	20.126		48.897	233.416
760	232546	758	300465		50.03	20.112		48.804	231.039
759	231900	757	300486		50.03	20.097		48.712	227.425
758	232188	756	300564		50.03	20.08		48.619	225.686
757	230962	755	304834		50.03	20.072		48.526	223.986
756	232613	754	304723		50.03	20.057		48.453	222.378
755	233476	753	301111		50.03	20.041		48.379	220.588
754	233721	752	300558		50.03	20.026		48.305	219.032
753	233626	751	304612		50.03	20.018		48.212	216.392
752	231649	750	302020		50.03	20.002		48.156	215.213
751	232590	749	305716		50.03	19.994		48.082	213.92
750	233865	748	306263		50.03	19.981		48.008	212.623
749	232786	747	303145		50.03	19.963		47.916	211.004
748	231627	746	306531		50.03	19.957		47.861	209.485
747	232428	745	304818		50.03	19.94		47.785	208.032
746	233703	744	303260		50.03	19.933		47.676	206.567
745	232888	743	301617		50.03	19.925		47.6	204.046
744	233554	742	303896		50.03	19.908		47.545	202.713
743	232916	741	303090		50.03	19.894		47.453	201.471
742	231750	740	306114		50.03	19.887		47.379	200.228
741	231752	739	303138		50.03	19.879		47.248	198.395
740	234683	738	303800		50.03	19.872		47.156	196.527
739	234876	737	304493		50.03	19.863		47.044	193.673
738	234204	736	304279		50.03	19.846		46.971	192.095
737	233974	735	303088		50.03	19.83		46.897	190.878
736	233533	734	303380		50.03	19.823		46.712	189.531
735	233228	733	304859		50.03	19.806		46.656	186.628
734	232036	732	303743		50.03	19.799		46.582	185.215
733	232983	731	303093		50.03	19.791		46.526	183.892
732	233088	730	304544		50.03	19.786		46.415	182.779
731	232514	729	305478		50.03	19.77		46.323	181.211
730	233689	728	306957		50.03	19.761		46.248	179.801
729	234351	727	305694		50.03	19.753		46.156	178.495
728	234193	726	305333		50.03	19.736		46.082	176.295
727	234114	725	306172		50.03	19.731		46.026	175.33
726	232589	724	303785		50.03	19.723		45.953	174.348
725	233330	723	305889		50.03	19.706		45.859	173.403
724	233064	722	305548		50.03	19.698		45.785	172.192
723	233339	721	305848		50.03	19.69		45.693	170.097
722	233927	720	303360		50.03	19.682		45.619	169.089
721	232654	719	306211		50.03	19.674		45.526	168.032
720	233012	718	305019		50.03	19.66		45.379	166.699
719	231312	717	303787		50.03	19.651		45.285	165.127
718	231714	716	304459		50.03	19.644		45.229	163.847
717	231772	715	304258		50.03	19.635		45.118	162.458
716	230326	714	303828		50.03	19.62		44.971	160.76
715	229671	713	302600		50.03	19.613		44.897	159.518
714	230395	712	303633		50.03	19.598		44.823	157.335
713	228525	711	304626		50.03	19.588		44.747	156.208
712	226833	710	304159		50.03	19.581		44.656	155.383
711	226472	709	304379		50.03	19.574		44.526	154.404
710	226202	708	301411		50.03	19.558		44.488	153.213
709	226609	707	302956		50.03	19.55		44.397	151.425
708	226605	706	304566		50.03	19.542		44.303	150.574
707	226879	705	302585		50.03	19.534		44.229	149.787
706	227480	704	305631		50.03	19.528		44.156	149.005
705	228175	703	306636		50.03	19.518		44.063	147.96
704	227283	702	305334		50.03	19.512		43.989	146.388
703	227931	701	305393		50.03	19.497		43.897	145.603
702	229140	700	303358		50.03	19.487		43.859	144.831
701	228697	699	306317		50.03	19.479		43.674	143.984
700	228395	698	308622		50.03	19.473		43.6	142.254
699	228010	697	308556		50.03	19.463		43.544	141.251
698	228500	696	307715		50.03	19.463		43.471	140.32
697	230479	695	306228		50.03	19.449		43.359	139.577
696	228840	694	307930		50.03	19.447		43.267	138.554
695	227582	693	310797		50.03	19.434		43.229	137.586
694	229162	692	307500		50.03	19.425		43.137	136.251
693	229739	691	310061		49.855	19.419		43.044	135.573
692	228773	690	307308		49.811	19.41		42.971	134.974
691	228795	689	307578		49.678	19.396		42.897	134.226
690	227601	688	307586		49.562	19.347		42.785	133.312
689	229722	687	307225		49.444	19.262		42.693	132.448
688	232073	686	305831		49.342	19.128		42.636	131.494
687	229713	685	308382		49.268	18.958		42.6	130.593
686	230449	684	309578		49.15	18.738		42.507	129.806
685	230152	683	311167		49.048	18.506		42.396	129.063
684	229753	682	311436		48.975	18.115		42.341	127.896
683	228457	681	310650		48.857	17.912		42.267	127.255
682	228553	680	311763		48.77	17.702		42.156	126.601
681	231642	679	312184		48.682	17.505		42.081	125.907
680	231311	678	314354		48.563	17.254		41.971	124.929
679	228726	677	312504		48.491	16.851		41.878	123.961
678	231260	676	312553		48.373	16.657		41.785	123.111
677	231284	675	312003		48.315	16.443		41.712	122.206
676	232032	674	312311		48.153	16.219		41.655	121.307
675	230325	673	314870		48.095	15.946		41.562	120.548
674	231101	672	316455		47.992	15.522		41.469	119.356
673	232539	671	315460		47.904	15.312		41.415	118.756
672	231918	670	317154		47.832	15.14		41.341	118.169
671	232473	669	319241		47.713	14.932		41.229	117.568
670	234892	668	317532		47.582	14.643		41.137	116.768
669	234023	667	317045		47.478	14.346		41.044	115.894
668	235142	666	318649		47.377	14.04		40.952	115.106
667	235585	665	320198		47.318	13.72		40.859	114.378
666	235774	664	321054		47.157	13.41		40.785	113.524
665	235348	663	322080		47.098	12.933		40.674	112.282
664	235446	662	319827		46.981	12.697		40.581	111.718
663	235667	661	318325		46.878	12.463		40.488	111.09
662	238354	660	319702		46.833	12.27		40.451	110.608
661	240803	659	322885		46.687	11.997		40.359	109.983
660	240191	658	320586		46.585	11.732		40.247	109.354
659	239618	657	322201		46.497	11.459		40.174	108.662
658	239069	656	324009		46.393	11.191		40.118	107.983
657	239420	655	325722		46.365	10.934		40.006	107.338
656	239439	654	322524		46.218	10.685		39.895	106.687
655	239303	653	327484		46.174	10.466		39.877	106.059
654	239362	652	325010		46.115	10.265		39.84	105.495
653	238705	651	326017		46.013	10.044		39.747	104.971
652	236110	650	327672		45.91	9.803		39.636	104.45
651	238554	649	326627		45.822	9.602		39.562	103.952
650	240725	648	328367		45.734	9.359		39.487	103.429
649	241161	647	327461		45.66	9.124		39.377	102.567
648	240565	646	325772		45.602	8.929		39.284	102.134
647	240802	645	327673		45.499	8.718		39.229	101.663
646	242307	644	327287		45.383	8.501		39.118	101.209
645	241997	643	327611		45.308	8.282		39.08	100.733
644	243697	642	328177		45.25	8.078		38.968	99.927
643	245601	641	329500		45.133	7.721		38.914	99.521
642	245828	640	333869		45.06	7.531		38.859	99.127
641	245614	639	332909		44.957	7.329		38.709	98.628
640	246698	638	333208		44.81	7.104		38.618	97.952
639	247184	637	335400		44.693	6.805		38.543	96.93
638	248151	636	330960		44.635	6.511		38.451	96.511
637	250234	635	334122		44.547	6.246		38.377	96.171
636	247789	634	335659		44.443	5.972		38.211	95.74
635	246740	633	336032		44.356	5.722		38.118	95.272
634	250313	632	333427		44.282	5.357		38.08	94.775
633	250502	631	335365		44.195	5.167		37.987	93.794
632	250947	630	334976		44.092	4.996		37.914	93.438
631	250292	629	335865		43.975	4.818		37.821	93.114
630	248316	628	337140		43.93	4.615		37.747	92.761
629	249776	627	335111		43.843	4.277		37.674	92.247
628	252094	626	335991		43.711	4.114		37.617	91.793
627	251933	625	337243		43.652	3.936		37.524	91.386
626	252347	624	338708		43.49	3.739		37.451	90.917
625	251924	623	338296		43.432	3.512		37.395	90.403
624	248901	622	339512		43.314	3.156		37.321	89.987
623	249968	621	338808		43.212	2.99		37.228	89.596
622	252268	620	338683		43.168	2.85		37.154	89.178
621	251698	619	337527		43.051	2.701		37.061	88.677
620	252697	618	337361		42.918	2.507		36.987	88.221
619	254100	617	336432		42.831	2.328		36.933	87.476
618	253964	616	336510		42.728	2.139		36.821	87.094
617	253314	615	338842		42.64	1.961		36.765	86.732
616	252278	614	336985		42.538	1.781		36.617	86.34
615	249930	613	336331		42.465	1.625		36.524	85.879
614	249901	612	333423		42.377	1.367		36.488	85.002
613	249139	611	337408		42.273	1.243		36.395	84.57
612	248259	610	335005		42.186	1.134		36.321	84.22
611	247084	609	335852		41.995	1.009		36.154	83.694
610	247180	608	332768		41.965	0.86		36.099	83.107
609	246847	607	331774		41.833	0.741		36.043	82.597
608	246136	606	334516		41.746	0.635		35.932	82.182
607	246477	605	333718		41.672	0.534		35.857	81.724
606	244868	604	333018		41.613	0.461		35.802	81.341
605	243767	603	335914		41.511	0.398		35.691	80.976
604	243902	602	332363		41.438	0.338		35.636	80.295
603	244609	601	334043		41.35	0.291		35.562	79.905
602	245191	600	334937		41.292	0.245		35.468	79.551
601	248357	599	334029		41.159	0.196		35.32	79.2
600	248464	598	336710		41.071	0.158		35.265	78.728
599	248460	597	333071		40.998	0.134		35.227	78.215
598	248470	596	332408		40.94	0.088		35.136	77.747
597	245734	595	332330		40.822	0.064		35.024	77.326
596	243764	594	329968		40.748	0.05		34.933	76.855
595	243139	593	325767		40.646	0.039		34.876	76.348
594	240977	592	323462		40.543	0.026		34.765	75.915
593	236275	591	321529		40.47	0.017		34.691	75.482
592	233859	590	319403		40.367	0.008		34.636	74.985
591	231972	589	315912		40.279	0.001		34.524	74.518
590	227776	588	313721		40.192	0		34.395	74.11
589	224541	587	312730		40.089	0		34.339	73.391
588	221032	586	310400		40.015	0		34.265	73.014
587	218833	585	308397		39.942	0		34.191	72.685
586	214396	584	308646		39.825	0		34.042	72.317
585	209295	583	304892		39.752	0		33.987	71.823
584	206979	582	303972		39.663	0		33.913	71.052
583	205287	581	303109		39.59	0		33.802	70.725
582	203648	580	303959		39.502	0.011		33.727	70.384
581	201564	579	302449		39.312	0.008		33.598	70.015
580	201092	578	299965		39.253	0.008		33.542	69.637
579	202781	577	301068		39.15	0.008		33.468	69.285
578	202180	576	298860		39.092	0.008		33.394	68.867
577	200935	575	301015		38.989	0.008		33.339	68.448
576	201111	574	303023		38.828	0.008		33.192	68.133
575	201267	573	301115		38.768	0.016		33.116	67.768
574	200314	572	302381		38.652	0.016		33.042	67.339
573	200220	571	301371		38.563	0.016		33.006	66.956
572	199561	570	297551		38.505	0.016		32.913	66.631
571	199094	569	297119		38.388	0.016		32.783	66.288
570	198758	568	294577		38.299	0.016		32.727	65.885
569	198028	567	292477		38.241	0.016		32.654	65.294
568	195763	566	290138		38.124	0.016		32.542	64.998
567	194519	565	288973		38.037	0.016		32.468	64.681
566	194586	564	292076		37.947	0.016		32.32	64.37
565	194008	563	290913		37.816	0.016		32.227	64.016
564	193062	562	294391		37.743	0.016		32.154	63.634
563	190861	561	298172		37.683	0.016		32.116	63.192
562	188122	560	304683		37.582	0.016		32.042	62.838
561	188924	559	307161		37.449	0.016		31.876	62.496
560	189448	558	305663		37.362	0.016		31.819	62.107
559	188988	557	309503		37.303	0.016		31.745	61.768
558	191433	556	313145		37.214	0.016		31.709	61.48
557	193986	555	316240		37.112	0.016		31.579	61.151
556	195150	554	316629		36.98	0.016		31.505	60.825
555	193716	553	313444		36.922	0.016		31.451	60.522
554	191868	552	305373		36.818	0.016		31.375	60.263
553	192546	551	297335		36.731	0.016		31.265	59.751
552	192538	550	291943		36.658	0.016		31.208	59.531
551	188684	549	285927		36.57	0.016		31.154	59.293
550	185771	548	283995		36.467	0.016		31.079	59.057
549	185430	547	277810		36.394	0.016		31.004	58.782
548	183768	546	265247		36.305	0.016		30.913	58.472
547	182242	545	254545		36.173	0.016		30.857	58.193
546	180821	544	242522		36.086	0.016		30.745	57.937
545	178033	543	226896		35.998	0.016		30.653	57.631
544	172984	542	212745		35.895	0.016		30.598	57.281
543	169194	541	198925		35.865	0.016		30.524	56.982
542	167162	540	189165		35.748	0.016		30.448	56.72
541	165248	539	183876		35.689	0.016		30.339	56.43
540	162483	538	184258		35.602	0.016		30.282	56.127
539	159921	537	196073		35.513	0.016		30.227	55.697
538	158329	536	244077		35.411	0.016		30.116	55.474
537	156749	535	379620		35.323	0.016		30.023	55.251
536	159162	534	633746		35.148	0.016		29.912	55.005
535	165443	533	879914		35.088	0.016		29.838	54.742
534	191332	532	903806		34.986	0.016		29.764	54.298
533	277047	531	649183		34.898	0.016		29.689	54.053
532	394308	530	347219		34.84	0.016		29.616	53.826
531	365224	529	211913		34.693	0.016		29.467	53.592
530	239478	528	181383		34.59	0.016		29.394	53.268
529	174305	527	171296		34.517	0.016		29.32	52.914
528	161322	526	166824		34.4	0.016		29.263	52.414
527	157957	525	166104		34.312	0.016		29.154	52.206
526	155722	524	163097		34.223	0.016		29.06	51.982
525	154406	523	162244		34.135	0.016		29.004	51.761
524	153542	522	163006		34.018	0.016		28.931	51.512
523	154020	521	162400		33.915	0.016		28.819	51.263
522	155050	520	162611		33.857	0.016		28.745	50.952
521	154557	519	162595		33.71	0.016		28.689	50.674
520	154202	518	162755		33.637	0.016		28.598	50.455
519	157000	517	163052		33.563	0.016		28.522	50.072
518	157338	516	161856		33.491	0.016		28.431	49.894
517	156291	515	163765		33.403	0.016		28.356	49.695
516	156101	514	163550		33.299	0.016		28.208	49.476
515	156441	513	163697		33.182	0.016		28.152	49.184
514	158524	512	163978		33.138	0.016		28.078	48.662
513	157146	511	164204		33.022	0.016		27.985	48.468
512	158157	510	163570		32.933	0.016		27.893	48.282
511	159911	509	164223		32.801	0.016		27.837	48.101
510	160226	508	166500		32.713	0.016		27.744	47.841
509	158436	507	166669		32.64	0.025		27.635	47.629
508	157644	506	166021		32.582	0.016		27.56	47.383
507	159292	505	166549		32.478	0.016		27.486	47.093
506	160513	504	168492		32.39	0.016		27.337	46.82
505	159443	503	167552		32.288	0.016		27.263	46.599
504	160503	502	165537		32.23	0.016		27.208	46.322
503	161429	501	167231		32.127	0.016		27.134	46.046
502	160559	500	167207		32.038	0.016		27.042	45.836
501	160617	499	166922		31.877	0.016		26.931	45.591
500	162096	498	170852		31.818	0.016		26.893	45.326
499	162626	497	169304		31.702	0.016		26.781	44.949
498	162441	496	170036		31.643	0.016		26.689	44.792
497	163120	495	167772		31.525	0.016		26.634	44.676
496	163958	494	168241		31.364	0.016		26.559	44.529
495	164182	493	169322		31.276	0.016		26.448	44.348
494	163070	492	170217		31.203	0.016		26.356	44.165
493	163113	491	168403		31.143	0.016		26.301	43.94
492	164842	490	168239		31.012	0.016		26.207	43.669
491	164075	489	167871		30.91	0.016		26.097	43.46
490	163029	488	169165		30.822	0.016		26.004	43.234
489	162522	487	168986		30.705	0.016		25.948	42.976
488	162804	486	167930		30.66	0.016		25.857	42.579
487	162960	485	167403		30.573	0.016		25.763	42.4
486	162822	484	168271		30.44	0.016		25.707	42.256
485	162869	483	168746		30.308	0.016		25.634	42.098
484	164340	482	169646		30.22	0.016		25.541	41.904
483	163687	481	168627		30.147	0.016		25.429	41.718
482	164325	480	168400		30.074	0.016		25.375	41.495
481	165016	479	169847		30.001	0.016		25.319	41.272
480	164758	478	170341		29.913	0.016		25.263	41.08
479	164754	477	169940		29.809	0.016		25.134	40.907
478	165136	476	171955		29.737	0.016		25.078	40.62
477	167366	475	170593		29.619	0.016		25.004	40.448
476	167949	474	171048		29.517	0.016		24.837	40.292
475	166207	473	171939		29.443	0.016		24.781	40.123
474	166482	472	170110		29.355	0.01		24.707	39.888
473	167301	471	170844		29.252	0.008		24.669	39.681
472	167183	470	171289		29.194	0.008		24.56	39.509
471	167377	469	173762		29.047	0.008		24.466	39.314
470	168061	468	171299		28.973	0.008		24.411	39.088
469	170185	467	172049		28.872	0.016		24.375	38.91
468	170295	466	171312		28.783	0.016		24.244	38.591
467	170796	465	171345		28.71	0.016		24.171	38.451
466	170401	464	170083		28.607	0.016		24.114	38.291
465	169704	463	168411		28.505	0.016		24.078	38.161
464	167295	462	168884		28.446	0.016		23.948	37.992
463	166073	461	168695		28.328	0.016		23.874	37.808
462	165198	460	168750		28.24	0.016		23.819	37.627
461	165181	459	168919		28.138	0.016		23.745	37.455
460	166254	458	168907		28.006	0.016		23.633	37.17
459	166560	457	167138		27.918	0.023		23.541	37.013
458	166726	456	166606		27.816	0.023		23.484	36.866
457	166091	455	164573		27.727	0.017		23.411	36.708
456	164895	454	161481		27.581	0.016		23.225	36.475
455	163753	453	157330		27.493	0.016		23.189	36.242
454	161004	452	154995		27.376	0.008		23.114	35.832
453	155038	451	154155		27.302	0.008		22.985	35.703
452	151702	450	152728		27.215	0.008		22.911	35.587
451	150239	449	151259		27.127	0.017		22.781	35.427
450	147547	448	150264		27.009	0.016		22.707	35.274
449	146089	447	147194		26.921	0.016		22.615	34.998
448	144198	446	146812		26.833	0.016		22.558	34.838
447	141133	445	147924		26.715	0.016		22.484	34.724
446	140548	444	146987		26.598	0.016		22.411	34.604
445	139746	443	146105		26.496	0.016		22.318	34.459
444	139451	442	146543		26.407	0.016		22.281	34.318
443	139075	441	145619		26.32	0.008		22.189	34.106
442	137957	440	144788		26.232	0.008		22.096	33.987
441	139397	439	145262		26.13	0.016		22.004	33.86
440	139826	438	144386		26.042	0.016		21.947	33.716
439	140462	437	144733		25.909	0.016		21.874	33.534
438	139784	436	147765		25.837	0.016		21.762	33.402
437	139504	435	147800		25.748	0.016		21.688	33.247
436	138150	434	147707		25.587	0.016		21.615	33.047
435	138343	433	145698		25.498	0.016		21.522	32.88
434	137916	432	144686		25.397	0.016		21.448	32.618
433	138590	431	144041		25.367	0.016		21.355	32.475
432	139663	430	143883		25.264	0.016		21.299	32.342
431	138685	429	143339		25.132	0.016		21.187	32.212
430	138318	428	143230		25.043	0.016		21.152	32.093
429	137976	427	143447		24.913	0.016		21.04	31.873
428	135560	426	141971		24.853	0.016		20.984	31.755
427	134468	425	140132		24.78	0.016		20.893	31.651
426	134737	424	139606		24.677	0.01		20.818	31.503
425	134291	423	139832		24.605	0.008		20.688	31.312
424	132286	422	139724		24.473	0.008		20.633	31.15
423	130644	421	135747		24.398	0.008		20.522	31.021
422	128710	420	136530		24.312	0.016		20.428	30.876
421	128890	419	137731		24.12	0.016		20.355	30.683
420	128599	418	136484		24.062	0.016		20.263	30.551
419	126956	417	136664		23.973	0.016		20.225	30.435
418	127065	416	138156		23.9	0.016		20.133	30.21
417	127434	415	138109		23.797	0.016		20.059	30.107
416	125930	414	136573		23.71	0.016		20.002	30.001
415	126058	413	136918		23.607	0.016		19.893	29.885
414	125777	412	137968		23.548	0.016		19.799	29.7
413	126522	411	137663		23.417	0.016		19.725	29.531
412	128757	410	138333		23.358	0.016		19.669	29.4
411	128636	409	137851		23.167	0.016		19.558	29.27
410	127604	408	136821		23.123	0.016		19.484	29.022
409	127113	407	138359		23.05	0.016		19.411	28.904
408	128916	406	138831		22.948	0.016		19.337	28.799
407	128894	405	139480		22.873	0.016		19.225	28.669
406	127594	404	139310		22.712	0.016		19.133	28.473
405	128796	403	140515		22.64	0.016		19.021	28.343
404	130476	402	142086		22.552	0.016		18.928	28.224
403	131148	401	142902		22.493	0.016		18.891	27.987
402	130673	400	143001		22.39	0.016		18.836	27.884
401	129975	399	141550		22.243	0.008		18.762	27.778
400	130149	398	141818		22.185	0.008		18.669	27.676
399	130926	397	139862		22.097	0.018		18.596	27.554
398	131073	396	139889		21.98	0.016		18.54	27.412
397	131054	395	139102		21.921	0.016		18.465	27.296
396	131601	394	138617		21.818	0.016		18.299	27.164
395	130484	393	140655		21.73	0.016		18.261	27.017
394	130104	392	141275		21.657	0.016		18.187	26.836
393	131791	391	141230		21.54	0.016		18.095	26.695
392	132105	390	142396		21.467	0.016		18.002	26.575
391	132363	389	145820		21.378	0.016		17.966	26.446
390	133693	388	144059		21.247	0.016		17.873	26.275
389	135975	387	143757		21.187	0.016		17.762	26.171
388	135994	386	143803		21.115	0.016		17.669	26.04
387	136561	385	142844		21.012	0.016		17.632	25.884
386	135779	384	142446		20.836	0.016		17.539	25.724
385	136383	383	143930		20.747	0.016		17.446	25.607
384	135392	382	145083		20.689	0.016		17.373	25.478
383	134550	381	146007		20.572	0.016		17.335	25.346
382	135686	380	146087		20.484	0.016		17.243	25.2
381	137772	379	145787		20.352	0.016		17.168	25.097
380	138145	378	144682		20.249	0.016		17.076	24.967
379	138100	377	143595		20.177	0.016		17.04	24.76
378	137014	376	143452		20.088	0.016		16.946	24.638
377	135219	375	143681		20	0.016		16.836	24.533
376	134119	374	143764		19.883	0.016		16.724	24.39
375	133200	373	142421		19.78	0.016		16.651	24.206
374	132913	372	143197		19.737	0.016		16.539	23.96
373	132963	371	143067		19.648	0.016		16.465	23.84
372	134582	370	144482		19.516	0.016		16.411	23.751
371	134457	369	143681		19.355	0.016		16.317	23.644
370	133687	368	143824		19.267	0.016		16.225	23.53
369	133532	367	144637		19.179	0.016		16.168	23.408
368	133139	366	144378		19.076	0.016		16.076	23.265
367	134371	365	144090		19.003	0.016		16.002	23.122
366	132438	364	145679		18.915	0.016		15.909	22.992
365	134119	363	143464		18.812	0.016		15.817	22.861
364	134700	362	143192		18.724	0.016		15.779	22.703
363	135510	361	144994		18.652	0.016		15.743	22.497
362	136606	360	144490		18.533	0.016		15.613	22.404
361	135830	359	147396		18.402	0.016		15.539	22.297
360	133803	358	147586		18.313	0.01		15.484	22.209
359	136342	357	146214		18.24	0.008		15.446	22.089
358	137618	356	145319		18.182	0.008		15.317	21.984
357	136504	355	145214		18.079	0.017		15.242	21.87
356	137534	354	145609		17.991	0.016		15.149	21.712
355	139105	353	148207		17.918	0.016		15.114	21.579
354	139657	352	146170		17.83	0.016		15.02	21.356
353	138715	351	148724		17.727	0.016		14.909	21.252
352	137099	350	147582		17.639	0.016		14.853	21.174
351	137716	349	147961		17.567	0.016		14.742	21.083
350	137781	348	148595		17.478	0.016		14.576	20.937
349	137458	347	149580		17.361	0.016		14.52	20.758
348	139347	346	149393		17.288	0.016		14.427	20.575
347	139629	345	149656		17.213	0.016		14.317	20.401
346	139009	344	149985		17.038	0.016		14.261	20.233
345	139568	343	151024		16.935	0.016		14.187	20.078
344	139805	342	149316		16.848	0.016		14.151	19.96
343	139156	341	150801		16.773	0.016		14.038	19.747
342	139172	340	151624		16.715	0.016		13.964	19.644
341	140709	339	151619		16.554	0.016		13.928	19.552
340	143074	338	152846		16.48	0.016		13.817	19.435
339	140598	337	153264		16.363	0.016		13.724	19.318
338	141436	336	153435		16.29	0.016		13.649	19.175
337	143419	335	152364		16.202	0.016		13.594	19.032
336	143918	334	151471		16.056	0.016		13.52	18.911
335	143215	333	151885		15.997	0.016		13.408	18.794
334	143704	332	150390		15.88	0.016		13.335	18.638
333	143949	331	154169		15.807	0.016		13.297	18.387
332	143263	330	153291		15.718	0.016		13.187	18.272
331	143622	329	153812		15.602	0.016		13.094	18.14
330	143710	328	152425		15.498	0.016		13.02	18.034
329	142926	327	153560		15.381	0.016		12.964	17.894
328	142124	326	154756		15.308	0.016		12.853	17.655
327	142244	325	153088		15.278	0.016		12.761	17.541
326	143766	324	152434		15.088	0.016		12.632	17.369
325	143388	323	152890		15.043	0.016		12.558	17.225
324	141912	322	154802		14.927	0.016		12.427	17.056
323	142863	321	153125		14.823	0.016		12.373	16.858
322	143029	320	153426		14.751	0.016		12.335	16.648
321	145266	319	156409		14.633	0.016		12.223	16.491
320	146968	318	157439		14.575	0.016		12.112	16.325
319	147421	317	156788		14.472	0.016		12.057	16.138
318	146518	316	155311		14.384	0.016		12.002	15.877
317	146930	315	155589		14.31	0.016		11.891	15.759
316	149123	314	155581		14.208	0.009		11.741	15.604
315	150810	313	156050		14.091	0.008		11.667	15.46
314	151575	312	156916		14.002	0.008		11.556	15.183
313	150414	311	156140		13.9	0.008		11.501	15.017
312	152052	310	156003		13.827	0.016		11.427	14.885
311	151371	309	155877		13.651	0.016		11.242	14.728
310	150579	308	155548		13.607	0.025		11.167	14.542
309	149826	307	155369		13.49	0.023		11.112	14.32
308	149188	306	156178		13.387	0.023		11.038	14.01
307	148054	305	156686		13.298	0.018		10.926	13.863
306	147928	304	154892		13.225	0.016		10.853	13.733
305	148386	303	152501		13.138	0.016		10.798	13.604
304	146907	302	148982		13.035	0.016		10.705	13.448
303	143248	301	147674		12.918	0.016		10.594	13.289
302	137103	300	141970		12.873	0.016		10.538	13.108
301	131307	299	137997		12.757	0.016		10.408	12.91
300	126192	298	134494		12.653	0.016		10.353	12.739
299	122985	297	129844		12.566	0.016		10.297	12.44
298	117413	296	124833		12.492	0.016		10.204	12.294
297	111698	295	118119		12.405	0.016		10.131	12.167
296	106479	294	114727		12.302	0.016		10.019	12.021
295	100602	293	112569		12.213	0.016		9.945	11.853
294	95801.2	292	118457		12.14	0.016		9.872	11.552
293	90850.4	291	132279		12.052	0.016		9.797	11.418
292	89125.1	290	149901		11.935	0.016		9.705	11.289
291	90425.2	289	170021		11.803	0.016		9.648	11.144
290	100311	288	190371		11.7	0.016		9.575	10.975
289	118753	287	228615		11.672	0.016		9.519	10.816
288	122206	286	285588		11.539	0.016		9.407	10.675
287	152541	285	315917		11.452	0.016		9.335	10.504
286	350328	284	275603		11.334	0.016		9.261	10.32
285	571946	283	184682		11.246	0.016		9.204	10.151
284	398336	282	118186		11.158	0.016		9.148	9.993
283	158630	281	99744.7		11.07	0.016		9.038	9.838
282	86512.8	280	95421.8		10.967	0.016		8.982	9.642
281	74817.5	279	94681.2		10.88	0.016		8.908	9.496
280	70273.6	278	94612.9		10.748	0.016		8.797	9.324
279	67307.2	277	97263.5		10.703	0.016		8.705	9.143
278	66090.6	276	99806.2		10.615	0.016		8.667	8.881
277	68263	275	103990		10.483	0.016		8.594	8.727
276	71190.9	274	104630		10.395	0.016		8.538	8.595
275	74791.4	273	105223		10.293	0.008		8.445	8.49
274	78628.2	272	104180		10.235	0.008		8.371	8.319
273	82052.6	271	102268		10.146	0.008		8.316	8.121
272	82672.3	270	98052.5		10.043	0.008		8.204	7.981
271	81533.2	269	92204		9.897	0.008		8.112	7.794
270	77173.6	268	89289.4		9.809	0.008		8.074	7.611
269	72031	267	87265.4		9.707	0.008		7.982	7.338
268	65373.4	266	87010.5		9.633	0.008		7.888	7.209
267	59891	265	85254.9		9.53	0.016		7.815	7.088
266	56430.9	264	85353		9.442	0.016		7.703	6.933
265	54473.7	263	84839.5		9.31	0.016		7.612	6.748
264	54839.6	262	85135.2		9.237	0.016		7.518	6.582
263	54057.6	261	84110.9		9.148	0.009		7.444	6.382
262	53394.5	260	84112.5		9.047	0.008		7.408	6.187
261	53318.9	259	83109.4		8.855	0.008		7.316	6.046
260	53030.7	258	83603.8		8.797	0.008		7.223	5.901
259	53359.1	257	84668.3		8.695	0.016		7.149	5.756
258	52781	256	84744.8		8.607	0.016		7.112	5.521
257	53222.5	255	83040.4		8.533	0.016		7.019	5.415
256	52435	254	83609.5		8.417	0.016		6.926	5.314
255	52445.7	253	84658.5		8.284	0.016		6.853	5.193
254	53049.7	252	84542.4		8.21	0.008		6.815	5.05
253	53617.7	251	83925		8.123	0.018		6.685	4.906
252	53256.8	250	84559.7		8.063	0.016		6.612	4.764
251	52988.8	249	85874.9		7.947	0.016		6.518	4.607
250	53826.4	248	84186.6		7.903	0.016		6.444	4.461
249	54609.4	247	85277.7		7.829	0.016		6.352	4.242
248	53652.2	246	84631.2		7.742	0.016		6.259	4.134
247	53369.7	245	84166.1		7.638	0.016		6.223	4.045
246	53263.3	244	84789.7		7.522	0.016		6.112	3.968
245	52943.6	243	84995		7.448	0.016		5.981	3.846
244	53316.1	242	86300.1		7.332	0.016		5.926	3.73
243	53293.1	241	85475.6		7.258	0.016		5.834	3.612
242	53574.8	240	85340.8		7.17	0.01		5.722	3.507
241	53136.2	239	86494.1		7.038	0.008		5.629	3.39
240	53514.1	238	86286.9		7.008	0.008		5.592	3.3
239	53553.2	237	86582.5		6.877	0.017		5.518	3.141
238	54622.1	236	86717.2		6.788	0.016		5.408	3.064
237	55158.3	235	86110.4		6.715	0.016		5.333	2.996
236	53435.2	234	87220.1		6.538	0.016		5.223	2.921
235	53459	233	87311.2		6.466	0.016		5.147	2.827
234	54209.6	232	87112.7		6.362	0.016		5.038	2.751
233	54857.4	231	87347.9		6.275	0.016		5	2.592
232	54449.8	230	88583.3		6.245	0.016		4.926	2.54
231	53667.1	229	87690.2		6.04	0.016		4.722	2.46
230	54471.1	228	88083.4		5.982	0.016		4.667	2.396
229	54701.4	227	87809.9		5.893	0.016		4.629	2.304
228	54750.5	226	87663.8		5.792	0.016		4.556	2.226
227	54859.9	225	89396.1		5.718	0.016		4.444	2.158
226	54957.6	224	87911.3		5.557	0.016		4.371	2.097
225	55489.8	223	87236.2		5.468	0.016		4.333	2.032
224	55213.8	222	88554.9		5.352	0.016		4.259	1.924
223	55403.2	221	88695.7		5.293	0.016		4.166	1.887
222	54675.7	220	90290.4		5.19	0.016		4.074	1.836
221	55457.1	219	88793.4		5.102	0.008		3.962	1.781
220	55665.3	218	90532.3		4.999	0.008		3.888	1.729
219	55633.8	217	90909.2		4.897	0.008		3.777	1.635
218	55214.7	216	89891		4.808	0.019		3.722	1.585
217	55616.2	215	89812.4		4.721	0.016		3.667	1.531
216	55955.5	214	89863.2		4.618	0.016		3.574	1.493
215	55754.4	213	90865.2		4.573	0.016		3.463	1.43
214	55770.5	212	89951.2		4.457	0.016		3.388	1.363
213	55573	211	90745.5		4.354	0.016		3.297	1.284
212	55453.4	210	91039.5		4.267	0.016		3.203	1.247
211	55873.9	209	91076.5		4.193	0.016		3.112	1.208
210	55617.7	208	90883.1		4.105	0.016		3.036	1.151
209	54875.6	207	91293.8		3.988	0.016		2.962	1.114
208	55261.2	206	91481.4		3.885	0.016		2.869	1.06
207	54754.7	205	91519.6		3.842	0.016		2.815	1.025
206	54634	204	91329.3		3.738	0.016		2.703	0.982
205	54640.7	203	91512.9		3.635	0.016		2.665	0.959
204	54860.1	202	92999.3		3.533	0.016		2.574	0.917
203	55422.6	201	95343.6		3.46	0.016		2.499	0.889
202	56261.2	200	96030.6		3.372	0.016		2.444	0.866
201	56881.7	199	96206.4		3.24	0.016		2.333	0.827
200	60294.9	198	97898.5		3.123	0.016		2.24	0.799
199	63077.2	197	96137		3.048	0.016		2.185	0.76
198	64415.8	196	94755		2.99	0.016		2.109	0.724
197	60933.3	195	94969		2.873	0.016		2	0.693
196	58150.6	194	94790.2		2.697	0.016		1.869	0.67
195	57195.7	193	95780.1		2.638	0.016		1.815	0.645
194	56875.8	192	95828		2.551	0.016		1.703	0.592
193	56864	191	94667.9		2.448	0.016		1.611	0.563
192	56699.2	190	95088.1		2.375	0.016		1.537	0.537
191	56767	189	96223.6		2.228	0.016		1.388	0.51
190	57108.2	188	95554.8		2.125	0.016		1.314	0.488
189	57267.5	187	95813		2.038	0.016		1.259	0.433
188	56897.4	186	95104.4		1.935	0.016		1.185	0.423
187	56811.4	185	95412		1.905	0.016		1.036	0.406
186	56890.5	184	93863		1.715	0.016		1	0.393
185	56528.3	183	96117.5		1.67	0.016		0.924	0.368
184	56064.6	182	97175		1.583	0.016		0.833	0.332
183	55738.4	181	96729.5		1.451	0.016		0.739	0.303
182	54749.3	180	95262.3		1.378	0.016		0.721	0.289
181	55292.9	179	98354		1.217	0.016		0.609	0.277
180	55181.4	178	99127.2		1.143	0.016		0.444	0.251
179	55845.4	177	101488		1.04	0.016		0.387	0.226
178	55705.6	176	104414		0.953	0.016		0.314	0.184
177	56677.8	175	104994		0.878	0.016		0.24	0.172
176	58770.4	174	108880		0.777	0.016		0.147	0.161
175	60784.9	173	110502		0.659	0.016		0.092	0.147
174	64409.7	172	111340		0.615	0.016		0.018	0.135
173	68602.9	171	110795		0.498	0.016		0.018	0.118
172	71104.4	170	108468		0.438	0.016		0.036	0.105
171	71172.4	169	105640		0.438	0.016		0.074	0.092
170	69755.8	168	101935		0.438	0.016		0.074	0.083
169	68221	167	96691		0.438	0.016		0.074	0.078
168	65416	166	93339.2		0.438	0.016		0.036	0.078
167	62566.1	165	88199.1		0.468	0.016		0.036	0.078
166	60384.2	164	85256.1		0.468	0.016		0.036	0.078
165	57449.5	163	82092.9		0.468	0.016		0.036	0.078
164	54989.7	162	78012.5		0.468	0.016		0.036	0.078
163	53507.2	161	76645.8		0.468	0.016		0.036	0.078
162	52546.4	160	74014.9		0.468	0.016		0.036	0.097
161	50410.5	159	76070.8		0.468	0.016		0.036	0.092
160	47882.8	158	82517.5		0.468	0.016		0.036	0.105
159	47318.2	157	100343		0.468	0.016		0.036	0.105
158	46075.9	156	132586		0.468	0.016		0.036	0.105
157	43859.4	155	175371		0.468	0.016		0.036	0.105
156	42845.2	154	197358		0.468	0.016		0.036	0.12
155	43980.2	153	182595		0.468	0.016		0.018	0.118
154	45503.4	152	140874		0.468	0.016		0.109	0.118
153	45317.5	151	108720		0.468	0.016		0.183	0.132
152	44562.4	150	96722.4		0.468	0.016		0.295	0.131
151	48774.1	149	94104.6		0.468	0.016		0.425	0.146
150	58881.1	148	92839.9		0.468	0.016		0.499	0.158
149	71081.2	147	93672		0.468	0.016		0.592	0.186
148	74446.3	146	101007		0.468	0.016		0.665	0.214
147	71186.6	145	111740		0.468	0.016		0.721	0.254
146	75608.1	144	118291		0.468	0.016		0.796	0.291
145	89577	143	114615		0.468	0.016		0.888	0.319
144	106020	142	99205.8		0.468	0.016		0.924	0.379
143	116554	141	78086.8		0.468	0.016		1.018	0.408
142	112339	140	59494.2		0.468	0.016		1.073	0.435
141	81966.9	139	48140.6		0.468	0.016		1.259	0.475
140	45262.2	138	44926		0.468	0.016		1.314	0.526
139	25175.6	137	44026.5		0.468	0.016		1.388	0.604
138	19304.2	136	42484		0.468	0.016		1.462	0.643
137	17903.2	135	41633.8		0.468	0.016		1.556	0.681
136	17239.6	134	40751.3		0.468	0.016		1.628	0.723
135	16799.4	133	40493.8		0.468	0.016		1.722	0.772
134	16239.5	132	40754		0.468	0.016		1.814	0.827
133	16029	131	41250.5		0.468	0.016		1.888	0.88
132	15992.8	130	41441.5		0.468	0.016		2	0.933
131	16229.6	129	42171.7		0.468	0.016		2.018	0.983
130	15939.1	128	42720.1		0.468	0.016		2.092	1.025
129	15795.2	127	43875.9		0.468	0.016		2.185	1.076
128	15835.3	126	45180.6		0.468	0.016		2.259	1.116
127	16385	125	45933.2		0.468	0.016		2.352	1.169
126	16138.3	124	46229.5		0.468	0.016		2.425	1.208
125	15367.8	123	45375.4		0.468	0.016		2.499	1.259
124	16029.5	122	45641.8		0.468	0.016		2.574	1.308
123	16606.1	121	44941.7		0.468	0.016		2.647	1.388
122	16536.3	120	45165.1		0.468	0.016		2.722	1.442
121	15771.6	119	43531.5		0.468	0.016		2.815	1.494
120	16020.7	118	43407.4		0.468	0.016		2.888	1.544
119	15972.5	117	40918.8		0.468	0.016		2.962	1.61
118	15888.9	116	37902.7		0.468	0.016		3.055	1.676
117	16089	115	36464.8		0.468	0.016		3.147	1.753
116	15785.5	114	33881.9		0.468	0.016		3.185	1.823
115	15533.6	113	31544.6		0.468	0.016		3.259	1.897
114	16035.7	112	27798		0.468	0.016		3.352	1.963
113	16342.8	111	25566.9		0.468	0.016		3.444	2.041
112	16250.4	110	24541.5		0.468	0.016		3.482	2.133
111	16343.1	109	24734.8		0.468	0.016		3.537	2.225
110	16288.3	108	25691.3		0.468	0.016		3.629	2.304
109	16393.9	107	29130.3		0.468	0.016		3.703	2.447
108	15536.7	106	43853.5		0.468	0.016		3.777	2.514
107	15519.9	105	80274.5		0.468	0.016		3.869	2.604
106	16088.9	104	136289		0.468	0.016		3.981	2.682
105	15967.7	103	170000		0.468	0.016		4.074	2.799
104	18069	102	149404		0.468	0.016		4.112	2.996
103	22106.9	101	88719.5		0.468	0.016		4.166	3.09
102	23241.7	100	40965.7		0.468	0.016		4.278	3.179
101	19855.2	99	26594.4		0.468	0.016		4.406	3.286
100	16874.2	98	24219.6		0.468	0.016		4.463	3.415
99	16403.1	97	24109.4		0.468	0.016		4.574	3.649
98	16407.5	96	22654.2		0.468	0.016		4.629	3.769
97	16198.1	95	22273.6		0.468	0.016		4.703	3.858
96	16350.6	94	22307		0.468	0.016		4.871	3.989
95	16442.9	93	22387.4		0.468	0.016		4.962	4.146
94	15714.9	92	21850		0.468	0.016		5.038	4.292
93	15943.7	91	21725.1		0.468	0.016		5.074	4.46
92	16132.1	90	22623.5		0.468	0.016		5.148	4.633
91	16314.9	89	23322.3		0.468	0.016		5.241	4.776
90	16504.1	88	22356.8		0.468	0.016		5.297	4.922
89	16368.5	87	22371.3		0.468	0.016		5.371	5.166
88	16420.1	86	22428.8		0.468	0.016		5.463	5.297
87	16705.5	85	23090.8		0.468	0.016		5.574	5.431
86	16777.3	84	22635.5		0.468	0.016		5.667	5.611
85	16649.5	83	23015.6		0.468	0.016		5.759	5.81
84	16655.7	82	22803.3		0.468	0.016		5.853	6.149
83	17073.7	81	21617.1		0.468	0.016		5.926	6.319
82	16629.6	80	22205.7		0.468	0.016		5.962	6.464
81	16666.6	79	22252.7		0.468	0.016		6.074	6.621
80	17138.1	78	22834.1		0.468	0.016		6.185	6.817
79	16493	77	22819.4		0.468	0.023		6.26	7.153
78	16447.7	76	22842.1		0.468	0.023		6.333	7.35
77	16954.8	75	22985.3		0.468	0.019		6.426	7.56
76	16748.5	74	23443.1		0.468	0.016		6.594	7.838
75	16452.1	73	23638.4		0.468	0.016		6.629	8.121
74	16936.5	72	22910.4		0.468	0.016		6.76	8.439
73	17114.7	71	23000.1		0.468	0.016		6.853	8.741
72	17344.4	70	23580.9		0.468	0.016		6.888	9.051
71	17624.6	69	22849.1		0.468	0.016		6.963	9.286
70	17840.4	68	23256.6		0.468	0.016		7.074	9.559
69	17727.3	67	23346.8		0.468	0.016		7.167	9.838
68	17175.5	66	23319.2		0.468	0.016		7.223	10.138
67	17137.8	65	23687.6		0.468	0.016		7.297	10.44
66	16708.9	64	24386.3		0.468	0.016		7.426	10.767
65	17332.8	63	23947.3		0.468	0.016		7.482	11.094
64	17371.3	62	23374.1		0.468	0.016		7.556	11.418
63	17376.3	61	23938.5		0.468	0.016		7.594	11.927
62	17678.2	60	24419.3		0.468	0.016		7.722	12.151
61	17348.7	59	24111.5		0.468	0.016		7.797	12.387
60	17876.9	58	23667.7		0.468	0.016		7.853	12.621
59	17725.9	57	23658.5		0.468	0.016		7.926	12.922
58	17557.4	56	24459.9		0.468	0.016		8.056	13.444
57	17443.2	55	23837.5		0.468	0.016		8.112	13.706
56	17053.6	54	23953		0.468	0.016		8.149	14.007
55	17526	53	24436.7		0.468	0.016		8.297	14.294
54	17401.3	52	25542.6		0.468	0.016		8.389	14.663
53	17229.8	51	25830.7		0.468	0.016		8.444	15.029
52	17508.5	50	26285.7		0.468	0.016		8.52	15.409
51	18217.2	49	26358.4		0.468	0.016		8.594	15.748
50	18861.9	48	26583.2		0.468	0.016		8.686	16.075
49	19134.2	47	26199.1		0.468	0.016		8.741	16.417
48	19620	46	26897.5		0.468	0.016		8.815	16.741
47	19596.6	45	25898.6		0.468	0.016		8.891	17.068
46	19549.6	44	25112		0.468	0.016		9.019	17.435
45	20755.6	43	24660.1		0.468	0.016		9.076	17.826
44	20349.2	42	23443.3		0.468	0.016		9.149	18.182
43	18946.6	41	22921.6		0.468	0.016		9.223	18.517
42	17719.2	40	22480.8		0.468	0.016		9.316	18.859
41	16784.6	39	22702		0.468	0.016		9.371	19.202
40	16444.6	38	21434.4		0.468	0.016		9.444	19.529
39	16849	37	21170.8		0.468	0.016		9.52	20.063
38	15745.1	36	20581		0.468	0.016		9.629	20.362
37	15740.4	35	21407.5		0.468	0.016		9.686	20.64
36	15688.8	34	20069.1		0.468	0.016		9.872	21.005
35	15443	33	20474.6		0.468	0.016		9.945	21.435
34	15404.2	32	21334.6		0.468	0.016		10.019	21.922
33	15125.2	31	23826		0.468	0.016		10.076	22.677
32	15390.3	30	28128.4		0.468	0.016		10.167	22.952
31	15694.4	29	33010.5		0.468	0.016		10.279	23.278
30	17566.5	28	37650.9		0.468	0.016		10.408	23.605
29	20746.1	27	43679.9		0.468	0.016		10.52	24.286
28	22826	26	46962.5		0.468	0.016		10.594	24.678
27	22767.2	25	46901.3		0.468	0.016		10.649	25.045
26	22968.3	24	41096.9		0.468	0.016		10.779	25.4
25	23981.1	23	33365		0.468	0.016		10.817	25.766
24	24582.5	22	24740.7		0.468	0.016		10.908	26.171
23	25072.5	21	17538		0.468	0.016		10.983	26.534
22	24214	20	14248.3		0.468	0.009		11.038	26.891
21	20974.6	19	12973.2		0.468	0.008		11.131	27.215
20	17187.3	18	13356.8					11.204	27.621
19	14074.3	17	12958					11.279	27.974
18	12061.5	16	12612.3					11.372	28.315
17	10257.7	15	12440.6					11.446	28.696
16	9336.54	14	15217.9					11.556	29.127
15	9747.06	13	20230.2					11.649	29.533
14	10027.5	12	26914.9					11.741	29.921
13	10951.7	11	33877					11.779	30.313
12	14236.3	10	36446.4					11.853	30.735
11	23024.6	9	32567.6					11.945	31.098
10	37786.7	8	23676					12.002	31.438
9	44489.9	7	16028.6					12.112	32.039
8	30525.3	6	11719.1					12.168	32.354
7	14095.3	5	7665.71					12.279	32.656
6	8623.52	4	4365.27					12.408	33.02
5	6939.39	3	1818.98					12.464	33.48
4	4439.56	2	722.133					12.558	34.198
3	1944.99	1	360.763					12.649	34.538
2	738.653	0	165.692					12.705	34.813
1	393.495	-1	191.485					12.78	35.088
0	301.864	-2	147.004					12.891	35.457
-1	191.738	-3	198.253					12.983	35.779
-2	123.934	-4	171.619					13.038	36.159
-3	113.887	-5	101.707					13.131	36.539
-4	118.757	-6	192.601					13.223	36.905
-5	99.4412	-7	74.4553					13.297	37.22
-6	101.597	-8	65.5959					13.373	37.754
-7	85.1474	-9	42.8204					13.445	38.044
-8	68.8582	-10	78.0185					13.539	38.308
-9	78.2051	-11	79.275					13.667	38.632
								13.667	38.987
								13.761	39.353
								13.853	39.889
								13.928	40.126
								14.02	40.424
								14.132	40.701
								14.223	41.037
								14.299	41.379
								14.335	41.731
								14.484	42.083
								14.558	42.422
								14.632	42.753
								14.669	43.078
								14.761	43.404
								14.853	43.708
								14.928	44.205
								15.02	44.464
								15.132	44.711
								15.187	44.951
								15.242	45.249
								15.335	45.523
								15.446	45.81
								15.52	46.294
								15.558	46.544
								15.687	46.794
								15.761	47.026
								15.817	47.305
								15.891	47.773
								16.002	48.009
								16.095	48.246
								16.149	48.505
								16.225	48.835
								16.317	49.136
								16.411	49.409
								16.465	49.72
								16.539	50.01
								16.651	50.468
								16.724	50.702
								16.779	50.912
								16.891	51.145
								16.983	51.437
								17.058	51.746
								17.114	52.064
								17.149	52.361
								17.299	52.65
								17.335	52.911
								17.392	53.148
								17.484	53.396
								17.596	53.686
								17.632	53.921
								17.687	54.182
								17.743	54.454
								17.873	54.848
								17.966	55.072
								18.021	55.32
								18.076	55.542
								18.152	55.801
								18.243	56.066
								18.318	56.338
								18.373	56.56
								18.446	56.954
								18.558	57.189
								18.614	57.397
								18.669	57.633
								18.781	57.906
								18.873	58.355
								18.947	58.56
								19.002	58.782
								19.114	59.009
								19.225	59.319
								19.28	59.636
								19.373	59.935
								19.428	60.391
								19.522	60.563
								19.577	60.774
								19.632	60.955
								19.743	61.203
								19.836	61.662
								19.911	61.898
								19.966	62.134
								20.078	62.341
								20.152	62.631
								20.206	62.906
								20.299	63.151
								20.373	63.413
								20.484	63.726
								20.558	64.001
								20.632	64.263
								20.707	64.523
								20.799	64.828
								20.874	65.103
								20.966	65.349
								21.04	65.767
								21.096	65.975
								21.169	66.187
								21.337	66.618
								21.429	66.933
								21.503	67.205
								21.596	67.457
								21.671	67.755
								21.707	68.068
								21.837	68.343
								21.893	68.791
								21.966	69.035
								22.133	69.314
								22.225	69.548
								22.299	70.083
								22.355	70.368
								22.466	70.577
								22.596	70.88
								22.634	71.233
								22.762	71.782
								22.837	72.045
								22.928	72.268
								22.966	72.475
								23.059	72.766
								23.115	73.026
								23.225	73.288
								23.281	73.564
								23.375	73.851
								23.466	74.125
								23.522	74.411
								23.56	74.713
								23.652	75.013
								23.763	75.288
								23.819	75.55
								23.893	75.979
								23.985	76.202
								24.059	76.426
								24.189	76.728
								24.244	77.094
								24.356	77.616
								24.448	77.876
								24.484	78.113
								24.578	78.333
								24.707	78.624
								24.763	79.12
								24.855	79.38
								24.966	79.654
								25.041	79.932
								25.152	80.297
								25.244	80.665
								25.337	80.988
								25.393	81.343
								25.467	81.709
								25.541	82.024
								25.653	82.322
								25.707	82.649
								25.781	82.951
								25.837	83.226
								25.948	83.5
								25.985	83.776
								26.078	84.063
								26.171	84.325
								26.263	84.61
								26.319	84.925
								26.375	85.241
								26.448	85.713
								26.541	85.959
								26.634	86.193
								26.672	86.429
								26.744	86.716
								26.856	87.242
								26.948	87.502
								27.004	87.791
								27.078	88.051
								27.208	88.393
								27.263	88.73
								27.301	89.071
								27.393	89.372
								27.486	89.685
								27.579	90.026
								27.634	90.524
								27.745	90.773
								27.838	91.02
								27.893	91.253
								27.931	91.543
								28.042	91.842
								28.134	92.169
								28.208	92.524
								28.263	93.058
								28.375	93.309
								28.467	93.557
								28.522	93.82
								28.598	94.134
								28.707	94.668
								28.783	94.955
								28.819	95.216
								28.894	95.452
								29.042	95.804
								29.135	96.183
								29.208	96.551
								29.301	96.905
								29.338	97.232
								29.394	97.558
								29.467	97.847
								29.523	98.106
								29.634	98.395
								29.707	98.737
								29.745	99.051
								29.82	99.334
								29.931	99.834
								30.004	100.055
								30.078	100.332
								30.189	100.672
								30.301	101.074
								30.357	101.806
								30.448	102.15
								30.524	102.45
								30.634	102.778
								30.709	103.218
								30.801	103.86
								30.895	104.199
								30.931	104.462
								31.042	104.762
								31.061	105.091
								31.135	105.389
								31.227	105.716
								31.301	106.096
								31.413	106.424
								31.486	107.027
								31.56	107.355
								31.653	107.682
								31.727	107.983
								31.857	108.345
								31.895	108.752
								31.949	109.146
								32.061	109.508
								32.116	109.839
								32.191	110.216
								32.265	110.625
								32.375	111.212
								32.451	111.54
								32.524	111.837
								32.709	112.194
								32.783	112.908
								32.821	113.34
								32.932	113.763
								33.024	114.062
								33.116	114.456
								33.154	114.872
								33.246	115.437
								33.339	115.721
								33.413	115.972
								33.486	116.286
								33.617	116.652
								33.691	117.267
								33.745	117.62
								33.783	117.878
								33.894	118.156
								33.987	118.482
								34.042	118.845
								34.116	119.225
								34.227	119.66
								34.283	120.038
								34.32	120.416
								34.413	121.021
								34.505	121.308
								34.617	121.647
								34.709	122.075
								34.747	122.573
								34.858	123.305
								34.951	123.66
								34.968	123.975
								35.08	124.29
								35.173	124.678
								35.246	125.347
								35.301	125.663
								35.377	126.014
								35.543	126.417
								35.598	126.915
								35.672	127.455
								35.747	128.261
								35.857	128.604
								35.914	128.944
								36.006	129.295
								36.08	129.716
								36.136	130.12
								36.209	130.527
								36.283	130.943
								36.395	131.322
								36.469	131.743
								36.506	132.199
								36.599	132.67
								36.709	133.104
								36.802	133.572
								36.859	134.046
								36.933	134.513
								37.005	134.918
								37.08	135.336
								37.136	135.758
								37.191	136.412
								37.303	136.776
								37.413	137.14
								37.468	137.537
								37.562	138.086
								37.692	138.609
								37.765	139.224
								37.821	139.824
								37.914	140.374
								38.006	140.856
								38.08	141.393
								38.136	141.878
								38.229	142.322
								38.284	142.752
								38.377	143.208
								38.433	143.692
								38.524	144.468
								38.6	144.872
								38.692	145.248
								38.747	145.602
								38.821	145.997
								38.933	146.413
								39.006	146.979
								39.044	147.434
								39.117	147.855
								39.229	148.312
								39.284	149.005
								39.358	149.423
								39.451	149.842
								39.524	150.261
								39.6	150.718
								39.655	151.253
								39.747	151.723
								39.84	152.22
								39.914	152.743
								39.988	153.635
								40.062	154.08
								40.156	154.469
								40.228	154.888
								40.303	155.478
								40.378	155.988
								40.469	156.486
								40.544	157.073
								40.581	157.633
								40.674	158.077
								40.748	158.564
								40.821	159.127
								40.933	159.687
								40.971	160.197
								41.043	160.683
								41.118	161.219
								41.192	162.031
								41.247	162.46
								41.34	162.889
								41.451	163.375
								41.526	164.056
								41.618	164.63
								41.674	165.234
								41.729	165.858
								41.803	166.473
								41.878	167.026
								41.969	167.534
								42.044	168.111
								42.1	168.774
								42.193	169.366
								42.267	169.938
								42.322	170.502
								42.396	171.13
								42.471	171.693
								42.544	172.242
								42.618	172.791
								42.693	173.734
								42.766	174.254
								42.84	174.754
								42.915	175.26
								42.988	175.97
								43.063	176.638
								43.155	177.278
								43.229	177.93
								43.285	178.622
								43.359	179.671
								43.434	180.243
								43.507	180.818
								43.618	181.485
								43.729	182.39
								43.804	183.188
								43.878	184.549
								43.952	185.19
								44.026	185.815
								44.119	186.443
								44.194	187.189
								44.248	187.921
								44.304	188.705
								44.397	189.388
								44.471	190.09
								44.544	190.823
								44.6	191.622
								44.675	192.3
								44.766	193.02
								44.841	193.755
								44.896	194.917
								44.971	195.544
								45.082	196.16
								45.194	197.021
								45.303	198.725
								45.397	199.535
								45.471	200.461
								45.526	201.103
								45.638	201.9
								45.731	202.709
								45.804	203.603
								45.859	205.001
								45.935	205.656
								46.063	206.332
								46.101	206.951
								46.156	207.735
								46.267	208.451
								46.36	209.249
								46.415	210.059
								46.488	210.844
								46.6	212.072
								46.693	212.688
								46.731	213.356
								46.785	213.983
								46.897	214.743
								46.989	216.078
								47.044	216.702
								47.12	217.372
								47.286	218.263
								47.36	219.372
								47.434	220.418
								47.526	221.422
								47.6	222.367
								47.657	223.336
								47.731	224.234
								47.823	225.099
								47.861	225.948
								47.953	226.984
								48.082	227.952
								48.156	228.917
								48.229	229.936
								48.286	231.69
								48.36	232.447
								48.453	233.219
								48.508	233.888
								48.564	234.841
								48.657	235.745
								48.749	236.568
								48.823	237.406
								48.916	238.518
								48.989	239.525
								49.046	241.147
								49.156	242.062
								49.323	243.013
								49.379	243.862
								49.453	245.722
								49.545	246.727
								49.638	247.485
								49.731	248.31
								49.787	249.358
								49.842	250.926
								49.954	251.648
								50.008	252.38
								50.046	253.098
								50.046	253.976
								50.046	254.549
								50.046	255.178
								50.046	254.956
								50.046	254.469
								50.046	253.932
								50.046	253.32
								50.046	252.76
								50.046	252.263
								50.046	251.789
								50.046	251.361
								50.046	250.954
								50.046	250.366
								50.046	250.116
								50.046	249.866
								50.046	249.62
								50.027	249.306
								49.991	249.03
								49.897	248.769
								49.749	248.455
								49.657	247.934
								49.564	247.199
								49.491	245.329
								49.398	243.735
								49.323	241.85
								49.194	239.875
								49.156	237.548
								49.101	235.18
								49.008	232.946
								48.897	230.786
								48.842	228.763
								48.785	225.545
								48.694	224.067
								48.6	222.758
								48.491	221.069
								48.397	218.953
								48.305	217.068
								48.229	215.187
								48.194	213.462
								48.101	211.85
								48.027	210.44
								47.935	208.999
								47.897	207.602
								47.804	205.956
								47.731	204.542
								47.638	203.076
								47.6	201.717
								47.508	199.48
								47.434	198.384
								47.341	197.338
								47.267	196.044
								47.212	194.462
								47.101	193.084
								46.971	190.615
								46.897	189.334
								46.767	188.04
								46.712	185.814
								46.638	184.625
								46.563	183.5
								46.415	182.336
								46.341	180.862
								46.305	178.468
								46.212	177.396
								46.12	176.547
								46.026	175.562
								45.953	174.401
								45.841	172.372
								45.767	171.367
								45.712	170.503
								45.638	169.627
								45.507	168.54
								45.453	167.47
								45.379	166.29
								45.341	165.231
								45.212	164.161
								45.137	163.086
								45.082	161.99
								45.044	161.01
								44.915	159.987
								44.841	158.996
								44.785	157.96
								44.747	157.048
								44.619	155.583
								44.544	154.85
								44.488	154.171
								44.415	153.335
								44.322	152.351
								44.229	151.346
								44.194	150.365
								44.008	149.239
								43.897	148.089
								43.859	146.138
								43.785	145.122
								43.656	144.246
								43.544	143.278
								43.488	142.14
								43.415	141.105
								43.322	139.508
								43.248	138.897
								43.192	138.268
								43.119	137.587
								43.044	136.79
								42.952	135.886
								42.897	135.049
								42.785	134.203
								42.674	133.274
								42.618	132.212
								42.562	131.312
								42.488	130.475
								42.396	129.677
								42.322	128.812
								42.267	127.62
								42.156	126.967
								42.063	126.29
								41.952	125.542
								41.859	124.693
								41.821	123.974
								41.712	122.665
								41.655	122.129
								41.562	121.593
								41.525	121.031
								41.451	120.365
								41.359	119.671
								41.303	119.068
								41.211	118.453
								41.118	117.786
								41.062	116.993
								40.971	115.895
								40.895	115.371
								40.766	114.637
								40.693	114.049
								40.6	113.369
								40.526	112.206
								40.469	111.735
								40.396	111.26
								40.303	110.791
								40.229	110.215
								40.174	109.539
								40.099	108.933
								39.933	108.332
								39.895	107.693
								39.821	106.58
								39.728	106.1
								39.581	105.327
								39.506	104.699
								39.415	103.821
								39.339	103.301
								39.265	102.882
								39.211	102.477
								39.099	101.977
								39.006	101.48
								38.968	100.945
								38.895	100.027
								38.803	99.597
								38.747	99.191
								38.636	98.747
								38.581	98.162
								38.469	97.635
								38.415	97.166
								38.339	96.577
								38.247	95.965
								38.136	95.438
								38.08	94.551
								38.006	94.119
								37.783	93.634
								37.765	93.127
								37.709	92.055
								37.617	91.493
								37.506	91.087
								37.413	90.641
								37.377	90.063
								37.284	89.255
								37.209	88.874
								37.118	88.56
								37.062	88.18
								36.987	87.708
								36.896	87.28
								36.802	86.797
								36.747	86.273
								36.636	85.817
								36.58	85.407
[truncated: 51,796 more rows]
